# Supplementary material for: Correction: Global meta-analysis reveals agro-grassland productivity varies based on species diversity over time
Source: PLoS One. 2020 May 14;15(5):e0233402. doi: 10.1371/journal.pone.0233402 (PMC7224491; doi:10.1371/journal.pone.0233402)
Supplement: S1 Table — (XLSX) [file pone.0233402.s001.xlsx]

## Sheet: General information
Online Resource 1
Details from all studies used in the meta-analyses, including each of the xx moderators used for categorical analyses, the NM control and AM means, sample sizes (n) and the values of the natural log (ln) of the response ratio with corresponding variances.
Forage quality:
IVDMD = in vitro dry matter digestibility. CP = crude protein. NDF = neutral detergent fiber. ADF = acid detergent fiber.
Multiple controls:
When multiple grass-only controls were provided for comparison with one grass+legume treatment, the treatment was compared with all controls. \\explain why
Legume %:
When legume percentages were reported for >1 harvest, harvest percentages were averaged, e.g. George et al. (1995)
Zero values:
Values of zero are biologically common but mathematically not possible to incorporate into meta-analysis (ratio denominator cannot be 0; cannot calculate the natural log of 0). A common technique used in the medical literature is to add a small fixed number to any zero value (NCSS, 2015). In agronomic biomass research, however, this technique yields very inconsistent results, owing to the wide va…
Nonindependence:
Given the general concern that trials within a paper may not be independent (e.g. Mengersen et al. 2013), we down-weighted studies by a factor of m^0.5, where m = number of trials in a paper (approximately equivalent to assuming 0.1 correlation among studies), closer to modeling studies as independent (as is frequently done, e.g. Castellanos and Verdú, 2012; Holmgren et al., 2012; Verisoglou et a…
Add column AH (to left of t) defining/identifying time-points: e.g. June or September, 1st harvest or 2nd harvest
Check c values; these appear to be incorrect for many trials (e.g. 5 for trt and 72 for ctr across articles). Consider adding c_trt and c_ctr columns and revising formula to refer to them)
Check variance calculation for all studies, assure it is correct (or make formula terms all referential then copy formula to all rows and spot check)
Check blanks: e.g. delete study 652?
Remove periods from all blank cells

## Sheet: Objectives
Objectives of the meta-analysis
Determine
i) if legume intercropping supplied adequate N for plant growth and development relative to conventional inorganic-N or to a no-N system
ii) synergistic or antagonistic effects of multiple species within a pasture agroecosystem
iii) forage quality impacts associated with legume integration
iv) how legume and main crop physiological traits [i.e., photosynthetic pathway, frequency of reproduction (annual vs. perennially)] affected legume-grass symbiosis
v) how cultural practices (i.e., establishment method, irrigation, and number of harvests within a season) affected legume N2 fixation efficacy over a range of soils and climates.

## Sheet: Search terms & criteria
Conditions/Conventions/Rules:
\\ in a cell means still need to find data for it
Enter "." into cells where data not reported (rather than leave blank)
? in a cell if need to ask Arnold or each other a question
col B: See Computing weight for multiple time-point studies qpw file for handling multiple time-points.
Under col T: enter legume seeding info/details.
col C: for publications with >1 study, note what differentiates studies within the publication
col AD AF etc: we used shoot dw for biomass If any only give shoot fresh wt, we could use that as well.
If col Z= yes; enter DM in col BH-BM
Col AF= enter corresponding grass yield per main grass crop in a mix; repeat mean if necessary
Col AB: soil order provided by host country taxonomy
If multiple harvests within a year occur enter harvest under col W and under study comments.
-- When paper reports avergaes across treatments, use sample size across those treatments
-- If paper does not indicate whether or not grass crop was irrigated, assume it wasn't and code as No
-- If sample size not reported, use n=1, unless SE or mean separation test results given, then use n=2
-- We did not consider temporal cover cropping as intercropping
when multiple treatments, we included whether or not related to the factors, per Arnold (unlike Mayerhofer, see Note A below).
For example, Johnson et al. 1982 on short and long days and Allen & Cunningham 1983 on inland and coastal populations.
There were only a few of these; most related to our factors.
-- WebPlot Digitizer used to extract values from figures. http://arohatgi.info/WebPlotDigitizer/
Grass only controls. Ignore legume only controls.
For multiple grasses in a treatment - average monoculture controls. If % grass in the mixture is different from 50:50 and reported, account for % of grass in treatment when averaging controls.
If there are multiple controls (eg. 3 nitrogen rates), use the control that most closely matches the treatment. If the treatments also got 3 different N rates, then that's 3 diff studies.
Multiple controls: [this may change if you decide to reconsider #4 above]
When multiple grass-only controls were provided for comparison with one grass+legume treatment, the control exposed to the most similar conditions as the treatment was used. E.g. the brome 0 N for Gokkus et al. 1999 (grass-only 50 N, 100N and 150 N not recorded). Lynch et al. (2004) 0 N control used (other N rates for controls not recorded)
Sample size for computing non-parametric variance:
When one control group was compared to >1 treatment group, it's sample size was partitioned into the effect sizes across treatment groups. And vice versa: when one treatment group was compared to >1 control group, it's sample size was partitioned into the effect sizes across control groups. For example, Schmidt and Tenpas (1965) reported data for one grass/legume mixture and four grass-only contr…
Legume %: [this may also include grass %, per #5 above]
When legume percentages were reported for >1 harvest, harvest percentages were averaged, e.g. George et al. (1995)
Zero values:
Values of zero are biologically common but mathematically not possible to incorporate into meta-analysis (ratio denominator cannot be 0; cannot calculate the natural log of 0). A common technique used in the medical literature is to add a small fixed number to any zero value (NCSS, 2015). In agronomic biomass research, however, this technique yields very inconsistent results, owing to the wide va…
Nonindependence:
Given the general concern that studies within a paper may not be independent (e.g. Mengersen et al. 2013), we down-weighted studies by a factor of m^0.5, where m = number of studies in a paper (approximately equivalent to assuming 0.1 correlation among studies, closer to modeling trials as independent than complete dependence, e.g. Pittlekow et al. 2015). Our reduction in study weight by a power …
[thanks to Arnold for his help working this out. It will get more complex with multiple time-points entered separately into the spreadsheet. For now it's just a heads-up, we can easily go back and adjust the weighting as needed after spreadsheet is complete, and in fact that is the safer approach, to make sure the computations are consistent across all trials and coders]

## Sheet: Trial data
						r =	0.1															M o d e r a t o r s																	E f f e c t s I z e s
																																							Graminaceous yield
Publication #	Trial #	Trial # in paper	Coder	Publication Year	Authors	Forage quality tests	Study definitions	Treatment establishment year	Harvest year	Legume intercrop genus species	Main grass crop genus species	Location	Grass monoculture N fertilization (kg/ha)	Additional plot fertilization	Legume+grass mix N fertilization (kg/ha)	Row spacing (cm)	Seeding	% legume measured	Weed biomass measured; yes no	soil description	which harvest this is during the year	Treatment establishment time period	Legume intercrop genus	Max # of legume spp. in a mix	Legume cool or warm season	Legume annual/perennial	Inoculated	Grass crop genus	Max # of grass spp. in a mix	Grass crop photosynthetic pathway	Grass monoculture N fertilization	Control grass N fertilization	Relative N fertillzation	Irrigation	Köppen climate classification	Soil texture	Row spacing	Seeding mechanism	Mean inter- crop trt	n inter-crop	Mean no cover crop trt	n no inter-crop	ctrt	cctr	t	m	lnR	Var no adjustment	Var c, t, m adjustment
1	1	1	oz	1965	Schmidt & Tenpas	NR	variety = Southland	1957	1958	Medicago sativa + Trifolium repens	Bromus inermis	Ashland, Wisconsin	140	manure, 0-20-20, phosphate, potash, limestone, borax to all trmts	0				no	Ontonagon silty clay loam	1st	<1971	>1 genus	2	Cool	perennial	no	Bromus	1	C3	101-200	N>=100	Trt<Ctr	no	Humid continental	silty clay loam			3.45	4	3.72	4	4	1	1	48	-0.0753494		5.19615
1	2	2	oz	1965	Schmidt & Tenpas	NR	variety = Southland	1957	1959	Medicago sativa + Trifolium repens	Bromus inermis	Ashland, Wisconsin	140	manure, 0-20-20, phosphate, potash, limestone, borax to all trmts	0				no	Ontonagon silty clay loam	1st	<1971	>1 genus	2	Cool	perennial	no	Bromus	1	C3	101-200	N>=100	Trt<Ctr	no	Humid continental	silty clay loam			2.74	4	1.44	4	4	1	1	48	0.643315		5.19615
1	3	3	oz	1965	Schmidt & Tenpas	NR	variety = Manchar	1957	1958	Medicago sativa + Trifolium repens	Bromus inermis	Ashland, Wisconsin	140	manure, 0-20-20, phosphate, potash, limestone, borax to all trmts	0				no	Ontonagon silty clay loam	1st	<1971	>1 genus	2	Cool	perennial	no	Bromus	1	C3	101-200	N>=100	Trt<Ctr	no	Humid continental	silty clay loam			3.48	4	3.74	4	4	1	1	48	-0.0720533		5.19615
1	4	4	oz	1965	Schmidt & Tenpas	NR	variety = Manchar	1957	1959	Medicago sativa + Trifolium repens	Bromus inermis	Ashland, Wisconsin	140	manure, 0-20-20, phosphate, potash, limestone, borax to all trmts	0				no	Ontonagon silty clay loam	1st	<1971	>1 genus	2	Cool	perennial	no	Bromus	1	C3	101-200	N>=100	Trt<Ctr	no	Humid continental	silty clay loam			2.82	4	1.93	4	4	1	1	48	0.379217		5.19615
1	5	5	oz	1965	Schmidt & Tenpas	NR	variety = Wisc 52	1957	1958	Medicago sativa + Trifolium repens	Dactylis glomerata	Ashland, Wisconsin	140	manure, 0-20-20, phosphate, potash, limestone, borax to all trmts	0				no	Ontonagon silty clay loam	1st	<1971	>1 genus	2	Cool	perennial	no	Dactylis	1	C3	101-200	N>=100	Trt<Ctr	no	Humid continental	silty clay loam			3.41	4	4.36	4	4	1	1	48	-0.24576		5.19615
1	6	6	oz	1965	Schmidt & Tenpas	NR	variety = Wisc 52	1957	1959	Medicago sativa + Trifolium repens	Dactylis glomerata	Ashland, Wisconsin	140	manure, 0-20-20, phosphate, potash, limestone, borax to all trmts	0				no	Ontonagon silty clay loam	1st	<1971	>1 genus	2	Cool	perennial	no	Dactylis	1	C3	101-200	N>=100	Trt<Ctr	no	Humid continental	silty clay loam			2.15	4	2.12	4	4	1	1	48	0.0140518		5.19615
1	7	7	oz	1965	Schmidt & Tenpas	NR	variety = Penn	1957	1958	Medicago sativa + Trifolium repens	Dactylis glomerata	Ashland, Wisconsin	140	manure, 0-20-20, phosphate, potash, limestone, borax to all trmts	0				no	Ontonagon silty clay loam	1st	<1971	>1 genus	2	Cool	perennial	no	Dactylis	1	C3	101-200	N>=100	Trt<Ctr	no	Humid continental	silty clay loam			3.24	4	4.25	4	4	1	1	48	-0.271346		5.19615
1	8	8	oz	1965	Schmidt & Tenpas	NR	variety = Penn	1957	1959	Medicago sativa + Trifolium repens	Dactylis glomerata	Ashland, Wisconsin	140	manure, 0-20-20, phosphate, potash, limestone, borax to all trmts	0				no	Ontonagon silty clay loam	1st	<1971	>1 genus	2	Cool	perennial	no	Dactylis	1	C3	101-200	N>=100	Trt<Ctr	no	Humid continental	silty clay loam			2.48	4	2.22	4	4	1	1	48	0.110751		5.19615
1	9	9	oz	1965	Schmidt & Tenpas	NR	variety = Clair	1957	1958	Medicago sativa + Trifolium repens	Phleum pratense	Ashland, Wisconsin	140	manure, 0-20-20, phosphate, potash, limestone, borax to all trmts	0				no	Ontonagon silty clay loam	1st	<1971	>1 genus	2	Cool	perennial	no	Phleum	1	C3	101-200	N>=100	Trt<Ctr	no	Humid continental	silty clay loam			4.04	4	4.28	4	4	1	1	48	-0.0577083		5.19615
1	10	10	oz	1965	Schmidt & Tenpas	NR	variety = Clair	1957	1959	Medicago sativa + Trifolium repens	Phleum pratense	Ashland, Wisconsin	140	manure, 0-20-20, phosphate, potash, limestone, borax to all trmts	0				no	Ontonagon silty clay loam	1st	<1971	>1 genus	2	Cool	perennial	no	Phleum	1	C3	101-200	N>=100	Trt<Ctr	no	Humid continental	silty clay loam			3.07	4	2.39	4	4	1	1	48	0.250384		5.19615
1	11	11	oz	1965	Schmidt & Tenpas	NR	variety = Drummond	1957	1958	Medicago sativa + Trifolium repens	Phleum pratense	Ashland, Wisconsin	140	manure, 0-20-20, phosphate, potash, limestone, borax to all trmts	0				no	Ontonagon silty clay loam	1st	<1971	>1 genus	2	Cool	perennial	no	Phleum	1	C3	101-200	N>=100	Trt<Ctr	no	Humid continental	silty clay loam			3.92	4	3.84	4	4	1	1	48	0.0206193		5.19615
1	12	12	oz	1965	Schmidt & Tenpas	NR	variety = Drummond	1957	1959	Medicago sativa + Trifolium repens	Phleum pratense	Ashland, Wisconsin	140	manure, 0-20-20, phosphate, potash, limestone, borax to all trmts	0				no	Ontonagon silty clay loam	1st	<1971	>1 genus	2	Cool	perennial	no	Phleum	1	C3	101-200	N>=100	Trt<Ctr	no	Humid continental	silty clay loam			3.13	4	2.02	4	4	1	1	48	0.437935		5.19615
1	13	13	oz	1965	Schmidt & Tenpas	NR	variety = Southland	1957	1958	Medicago sativa + Trifolium repens	Bromus inermis	Ashland, Wisconsin	280	manure, 0-20-20, phosphate, potash, limestone, borax to all trmts	0				no	Ontonagon silty clay loam	1st	<1971	>1 genus	2	Cool	perennial	no	Bromus	1	C3	201-500	N>=100	Trt<Ctr	no	Humid continental	silty clay loam			3.45	4	4.21	4	4	1	1	48	-0.199088		5.19615
1	14	14	oz	1965	Schmidt & Tenpas	NR	variety = Southland	1957	1959	Medicago sativa + Trifolium repens	Bromus inermis	Ashland, Wisconsin	280	manure, 0-20-20, phosphate, potash, limestone, borax to all trmts	0				no	Ontonagon silty clay loam	1st	<1971	>1 genus	2	Cool	perennial	no	Bromus	1	C3	201-500	N>=100	Trt<Ctr	no	Humid continental	silty clay loam			2.74	4	2.1	4	4	1	1	48	0.266021		5.19615
1	15	15	oz	1965	Schmidt & Tenpas	NR	variety = Manchar	1957	1958	Medicago sativa + Trifolium repens	Bromus inermis	Ashland, Wisconsin	280	manure, 0-20-20, phosphate, potash, limestone, borax to all trmts	0				no	Ontonagon silty clay loam	1st	<1971	>1 genus	2	Cool	perennial	no	Bromus	1	C3	201-500	N>=100	Trt<Ctr	no	Humid continental	silty clay loam			3.48	4	4.16	4	4	1	1	48	-0.178483		5.19615
1	16	16	oz	1965	Schmidt & Tenpas	NR	variety = Manchar	1957	1959	Medicago sativa + Trifolium repens	Bromus inermis	Ashland, Wisconsin	280	manure, 0-20-20, phosphate, potash, limestone, borax to all trmts	0				no	Ontonagon silty clay loam	1st	<1971	>1 genus	2	Cool	perennial	no	Bromus	1	C3	201-500	N>=100	Trt<Ctr	no	Humid continental	silty clay loam			2.82	4	2.79	4	4	1	1	48	0.0106953		5.19615
1	17	17	oz	1965	Schmidt & Tenpas	NR	variety = Wisc 52	1957	1958	Medicago sativa + Trifolium repens	Dactylis glomerata	Ashland, Wisconsin	280	manure, 0-20-20, phosphate, potash, limestone, borax to all trmts	0				no	Ontonagon silty clay loam	1st	<1971	>1 genus	2	Cool	perennial	no	Dactylis	1	C3	201-500	N>=100	Trt<Ctr	no	Humid continental	silty clay loam			3.41	4	5.29	4	4	1	1	48	-0.439106		5.19615
1	18	18	oz	1965	Schmidt & Tenpas	NR	variety = Wisc 52	1957	1959	Medicago sativa + Trifolium repens	Dactylis glomerata	Ashland, Wisconsin	280	manure, 0-20-20, phosphate, potash, limestone, borax to all trmts	0				no	Ontonagon silty clay loam	1st	<1971	>1 genus	2	Cool	perennial	no	Dactylis	1	C3	201-500	N>=100	Trt<Ctr	no	Humid continental	silty clay loam			2.15	4	3.54	4	4	1	1	48	-0.498659		5.19615
1	19	19	oz	1965	Schmidt & Tenpas	NR	variety = Penn	1957	1958	Medicago sativa + Trifolium repens	Dactylis glomerata	Ashland, Wisconsin	280	manure, 0-20-20, phosphate, potash, limestone, borax to all trmts	0				no	Ontonagon silty clay loam	1st	<1971	>1 genus	2	Cool	perennial	no	Dactylis	1	C3	201-500	N>=100	Trt<Ctr	no	Humid continental	silty clay loam			3.24	4	4.92	4	4	1	1	48	-0.417735		5.19615
1	20	20	oz	1965	Schmidt & Tenpas	NR	variety = Penn	1957	1959	Medicago sativa + Trifolium repens	Dactylis glomerata	Ashland, Wisconsin	280	manure, 0-20-20, phosphate, potash, limestone, borax to all trmts	0				no	Ontonagon silty clay loam	1st	<1971	>1 genus	2	Cool	perennial	no	Dactylis	1	C3	201-500	N>=100	Trt<Ctr	no	Humid continental	silty clay loam			2.48	4	3.49	4	4	1	1	48	-0.341643		5.19615
1	21	21	oz	1965	Schmidt & Tenpas	NR	variety = Clair	1957	1958	Medicago sativa + Trifolium repens	Phleum pratense	Ashland, Wisconsin	280	manure, 0-20-20, phosphate, potash, limestone, borax to all trmts	0				no	Ontonagon silty clay loam	1st	<1971	>1 genus	2	Cool	perennial	no	Phleum	1	C3	201-500	N>=100	Trt<Ctr	no	Humid continental	silty clay loam			4.04	4	4.49	4	4	1	1	48	-0.105608		5.19615
1	22	22	oz	1965	Schmidt & Tenpas	NR	variety = Clair	1957	1959	Medicago sativa + Trifolium repens	Phleum pratense	Ashland, Wisconsin	280	manure, 0-20-20, phosphate, potash, limestone, borax to all trmts	0				no	Ontonagon silty clay loam	1st	<1971	>1 genus	2	Cool	perennial	no	Phleum	1	C3	201-500	N>=100	Trt<Ctr	no	Humid continental	silty clay loam			3.07	4	3.01	4	4	1	1	48	0.0197375		5.19615
1	23	23	oz	1965	Schmidt & Tenpas	NR	variety = Drummond	1957	1958	Medicago sativa + Trifolium repens	Phleum pratense	Ashland, Wisconsin	280	manure, 0-20-20, phosphate, potash, limestone, borax to all trmts	0				no	Ontonagon silty clay loam	1st	<1971	>1 genus	2	Cool	perennial	no	Phleum	1	C3	201-500	N>=100	Trt<Ctr	no	Humid continental	silty clay loam			3.92	4	4.09	4	4	1	1	48	-0.0424533		5.19615
1	24	24	oz	1965	Schmidt & Tenpas	NR	variety = Drummond	1957	1959	Medicago sativa + Trifolium repens	Phleum pratense	Ashland, Wisconsin	280	manure, 0-20-20, phosphate, potash, limestone, borax to all trmts	0				no	Ontonagon silty clay loam	1st	<1971	>1 genus	2	Cool	perennial	no	Phleum	1	C3	201-500	N>=100	Trt<Ctr	no	Humid continental	silty clay loam			3.13	4	2.74	4	4	1	1	48	0.133075		5.19615
1	25	25	oz	1965	Schmidt & Tenpas	NR	variety = Southland	1957	1958	Medicago sativa + Trifolium repens	Bromus inermis	Ashland, Wisconsin	560	manure, 0-20-20, phosphate, potash, limestone, borax to all trmts	0				no	Ontonagon silty clay loam	1st	<1971	>1 genus	2	Cool	perennial	no	Bromus	1	C3	>500	N>=100	Trt<Ctr	no	Humid continental	silty clay loam			3.45	4	4.34	4	4	1	1	48	-0.2295		5.19615
1	26	26	oz	1965	Schmidt & Tenpas	NR	variety = Southland	1957	1959	Medicago sativa + Trifolium repens	Bromus inermis	Ashland, Wisconsin	560	manure, 0-20-20, phosphate, potash, limestone, borax to all trmts	0				no	Ontonagon silty clay loam	1st	<1971	>1 genus	2	Cool	perennial	no	Bromus	1	C3	>500	N>=100	Trt<Ctr	no	Humid continental	silty clay loam			2.74	4	2.16	4	4	1	1	48	0.23785		5.19615
1	27	27	oz	1965	Schmidt & Tenpas	NR	variety = Manchar	1957	1958	Medicago sativa + Trifolium repens	Bromus inermis	Ashland, Wisconsin	560	manure, 0-20-20, phosphate, potash, limestone, borax to all trmts	0				no	Ontonagon silty clay loam	1st	<1971	>1 genus	2	Cool	perennial	no	Bromus	1	C3	>500	N>=100	Trt<Ctr	no	Humid continental	silty clay loam			3.48	4	4.54	4	4	1	1	48	-0.265895		5.19615
1	28	28	oz	1965	Schmidt & Tenpas	NR	variety = Manchar	1957	1959	Medicago sativa + Trifolium repens	Bromus inermis	Ashland, Wisconsin	560	manure, 0-20-20, phosphate, potash, limestone, borax to all trmts	0				no	Ontonagon silty clay loam	1st	<1971	>1 genus	2	Cool	perennial	no	Bromus	1	C3	>500	N>=100	Trt<Ctr	no	Humid continental	silty clay loam			2.82	4	2.89	4	4	1	1	48	-0.0245196		5.19615
1	29	29	oz	1965	Schmidt & Tenpas	NR	variety = Wisc 52	1957	1958	Medicago sativa + Trifolium repens	Dactylis glomerata	Ashland, Wisconsin	560	manure, 0-20-20, phosphate, potash, limestone, borax to all trmts	0				no	Ontonagon silty clay loam	1st	<1971	>1 genus	2	Cool	perennial	no	Dactylis	1	C3	>500	N>=100	Trt<Ctr	no	Humid continental	silty clay loam			3.41	4	5.33	4	4	1	1	48	-0.446639		5.19615
1	30	30	oz	1965	Schmidt & Tenpas	NR	variety = Wisc 52	1957	1959	Medicago sativa + Trifolium repens	Dactylis glomerata	Ashland, Wisconsin	560	manure, 0-20-20, phosphate, potash, limestone, borax to all trmts	0				no	Ontonagon silty clay loam	1st	<1971	>1 genus	2	Cool	perennial	no	Dactylis	1	C3	>500	N>=100	Trt<Ctr	no	Humid continental	silty clay loam			2.15	4	4.26	4	4	1	1	48	-0.683801		5.19615
1	31	31	oz	1965	Schmidt & Tenpas	NR	variety = Penn	1957	1958	Medicago sativa + Trifolium repens	Dactylis glomerata	Ashland, Wisconsin	560	manure, 0-20-20, phosphate, potash, limestone, borax to all trmts	0				no	Ontonagon silty clay loam	1st	<1971	>1 genus	2	Cool	perennial	no	Dactylis	1	C3	>500	N>=100	Trt<Ctr	no	Humid continental	silty clay loam			3.24	4	5.36	4	4	1	1	48	-0.503391		5.19615
1	32	32	oz	1965	Schmidt & Tenpas	NR	variety = Penn	1957	1959	Medicago sativa + Trifolium repens	Dactylis glomerata	Ashland, Wisconsin	560	manure, 0-20-20, phosphate, potash, limestone, borax to all trmts	0				no	Ontonagon silty clay loam	1st	<1971	>1 genus	2	Cool	perennial	no	Dactylis	1	C3	>500	N>=100	Trt<Ctr	no	Humid continental	silty clay loam			2.48	4	4.25	4	4	1	1	48	-0.53866		5.19615
1	33	33	oz	1965	Schmidt & Tenpas	NR	variety = Clair	1957	1958	Medicago sativa + Trifolium repens	Phleum pratense	Ashland, Wisconsin	560	manure, 0-20-20, phosphate, potash, limestone, borax to all trmts	0				no	Ontonagon silty clay loam	1st	<1971	>1 genus	2	Cool	perennial	no	Phleum	1	C3	>500	N>=100	Trt<Ctr	no	Humid continental	silty clay loam			4.04	4	4.45	4	4	1	1	48	-0.0966594		5.19615
1	34	34	oz	1965	Schmidt & Tenpas	NR	variety = Clair	1957	1959	Medicago sativa + Trifolium repens	Phleum pratense	Ashland, Wisconsin	560	manure, 0-20-20, phosphate, potash, limestone, borax to all trmts	0				no	Ontonagon silty clay loam	1st	<1971	>1 genus	2	Cool	perennial	no	Phleum	1	C3	>500	N>=100	Trt<Ctr	no	Humid continental	silty clay loam			3.07	4	2.82	4	4	1	1	48	0.0849407		5.19615
1	35	35	oz	1965	Schmidt & Tenpas	NR	variety = Drummond	1957	1958	Medicago sativa + Trifolium repens	Phleum pratense	Ashland, Wisconsin	560	manure, 0-20-20, phosphate, potash, limestone, borax to all trmts	0				no	Ontonagon silty clay loam	1st	<1971	>1 genus	2	Cool	perennial	no	Phleum	1	C3	>500	N>=100	Trt<Ctr	no	Humid continental	silty clay loam			3.92	4	4.21	4	4	1	1	48	-0.071371		5.19615
1	36	36	oz	1965	Schmidt & Tenpas	NR	variety = Drummond	1957	1959	Medicago sativa + Trifolium repens	Phleum pratense	Ashland, Wisconsin	560	manure, 0-20-20, phosphate, potash, limestone, borax to all trmts	0				no	Ontonagon silty clay loam	1st	<1971	>1 genus	2	Cool	perennial	no	Phleum	1	C3	>500	N>=100	Trt<Ctr	no	Humid continental	silty clay loam			3.13	4	2.75	4	4	1	1	48	0.129432		5.19615
1	37	37	oz	1965	Schmidt & Tenpas	NR	variety = Southland	1957	1958	Medicago sativa + Trifolium repens	Bromus inermis	Ashland, Wisconsin	1120	manure, 0-20-20, phosphate, potash, limestone, borax to all trmts	0				no	Ontonagon silty clay loam	1st	<1971	>1 genus	2	Cool	perennial	no	Bromus	1	C3	>500	N>=100	Trt<Ctr	no	Humid continental	silty clay loam			3.45	4	4.48	4	4	1	1	48	-0.261249		5.19615
1	38	38	oz	1965	Schmidt & Tenpas	NR	variety = Southland	1957	1959	Medicago sativa + Trifolium repens	Bromus inermis	Ashland, Wisconsin	1120	manure, 0-20-20, phosphate, potash, limestone, borax to all trmts	0				no	Ontonagon silty clay loam	1st	<1971	>1 genus	2	Cool	perennial	no	Bromus	1	C3	>500	N>=100	Trt<Ctr	no	Humid continental	silty clay loam			2.74	4	2.1	4	4	1	1	48	0.266021		5.19615
1	39	39	oz	1965	Schmidt & Tenpas	NR	variety = Manchar	1957	1958	Medicago sativa + Trifolium repens	Bromus inermis	Ashland, Wisconsin	1120	manure, 0-20-20, phosphate, potash, limestone, borax to all trmts	0				no	Ontonagon silty clay loam	1st	<1971	>1 genus	2	Cool	perennial	no	Bromus	1	C3	>500	N>=100	Trt<Ctr	no	Humid continental	silty clay loam			3.48	4	4.4	4	4	1	1	48	-0.234572		5.19615
1	40	40	oz	1965	Schmidt & Tenpas	NR	variety = Manchar	1957	1959	Medicago sativa + Trifolium repens	Bromus inermis	Ashland, Wisconsin	1120	manure, 0-20-20, phosphate, potash, limestone, borax to all trmts	0				no	Ontonagon silty clay loam	1st	<1971	>1 genus	2	Cool	perennial	no	Bromus	1	C3	>500	N>=100	Trt<Ctr	no	Humid continental	silty clay loam			2.82	4	2.87	4	4	1	1	48	-0.0175751		5.19615
1	41	41	oz	1965	Schmidt & Tenpas	NR	variety = Wisc 52	1957	1958	Medicago sativa + Trifolium repens	Dactylis glomerata	Ashland, Wisconsin	1120	manure, 0-20-20, phosphate, potash, limestone, borax to all trmts	0				no	Ontonagon silty clay loam	1st	<1971	>1 genus	2	Cool	perennial	no	Dactylis	1	C3	>500	N>=100	Trt<Ctr	no	Humid continental	silty clay loam			3.41	4	5.58	4	4	1	1	48	-0.492476		5.19615
1	42	42	oz	1965	Schmidt & Tenpas	NR	variety = Wisc 52	1957	1959	Medicago sativa + Trifolium repens	Dactylis glomerata	Ashland, Wisconsin	1120	manure, 0-20-20, phosphate, potash, limestone, borax to all trmts	0				no	Ontonagon silty clay loam	1st	<1971	>1 genus	2	Cool	perennial	no	Dactylis	1	C3	>500	N>=100	Trt<Ctr	no	Humid continental	silty clay loam			2.15	4	3.89	4	4	1	1	48	-0.592941		5.19615
1	43	43	oz	1965	Schmidt & Tenpas	NR	variety = Penn	1957	1958	Medicago sativa + Trifolium repens	Dactylis glomerata	Ashland, Wisconsin	1120	manure, 0-20-20, phosphate, potash, limestone, borax to all trmts	0				no	Ontonagon silty clay loam	1st	<1971	>1 genus	2	Cool	perennial	no	Dactylis	1	C3	>500	N>=100	Trt<Ctr	no	Humid continental	silty clay loam			3.24	4	5.01	4	4	1	1	48	-0.435863		5.19615
1	44	44	oz	1965	Schmidt & Tenpas	NR	variety = Penn	1957	1959	Medicago sativa + Trifolium repens	Dactylis glomerata	Ashland, Wisconsin	1120	manure, 0-20-20, phosphate, potash, limestone, borax to all trmts	0				no	Ontonagon silty clay loam	1st	<1971	>1 genus	2	Cool	perennial	no	Dactylis	1	C3	>500	N>=100	Trt<Ctr	no	Humid continental	silty clay loam			2.48	4	3.89	4	4	1	1	48	-0.450151		5.19615
1	45	45	oz	1965	Schmidt & Tenpas	NR	variety = Clair	1957	1958	Medicago sativa + Trifolium repens	Phleum pratense	Ashland, Wisconsin	1120	manure, 0-20-20, phosphate, potash, limestone, borax to all trmts	0				no	Ontonagon silty clay loam	1st	<1971	>1 genus	2	Cool	perennial	no	Phleum	1	C3	>500	N>=100	Trt<Ctr	no	Humid continental	silty clay loam			4.04	4	4.51	4	4	1	1	48	-0.110052		5.19615
1	46	46	oz	1965	Schmidt & Tenpas	NR	variety = Clair	1957	1959	Medicago sativa + Trifolium repens	Phleum pratense	Ashland, Wisconsin	1120	manure, 0-20-20, phosphate, potash, limestone, borax to all trmts	0				no	Ontonagon silty clay loam	1st	<1971	>1 genus	2	Cool	perennial	no	Phleum	1	C3	>500	N>=100	Trt<Ctr	no	Humid continental	silty clay loam			3.07	4	2.33	4	4	1	1	48	0.275809		5.19615
1	47	47	oz	1965	Schmidt & Tenpas	NR	variety = Drummond	1957	1958	Medicago sativa + Trifolium repens	Phleum pratense	Ashland, Wisconsin	1120	manure, 0-20-20, phosphate, potash, limestone, borax to all trmts	0				no	Ontonagon silty clay loam	1st	<1971	>1 genus	2	Cool	perennial	no	Phleum	1	C3	>500	N>=100	Trt<Ctr	no	Humid continental	silty clay loam			3.92	4	3.99	4	4	1	1	48	-0.0176996		5.19615
1	48	48	oz	1965	Schmidt & Tenpas	NR	variety = Drummond	1957	1959	Medicago sativa + Trifolium repens	Phleum pratense	Ashland, Wisconsin	1120	manure, 0-20-20, phosphate, potash, limestone, borax to all trmts	0				no	Ontonagon silty clay loam	1st	<1971	>1 genus	2	Cool	perennial	no	Phleum	1	C3	>500	N>=100	Trt<Ctr	no	Humid continental	silty clay loam			3.13	4	2.27	4	4	1	1	48	0.321253		5.19615
2	49	1	hdt	1969	Whitnet & Green	CP	May 18 uninocclover	1963	1965-1966	Desmodium canon	Digitaria decumbens	Hawaii	0	445 kg/ha P, 445 kg/ha K, 222 kg/ha Mg, 22 kg/ha Zn, 5.6 kg/ha B, 2.8 kg/ha Mo, 11.2 tons/ha Ca(OH)2	0	45	drilled	1.5094	no	Humic latosol (Makawao series)	1st	<1971	Desmodium	1	Warm	perennial	no	other	1	C4	0	N=0	Trt=Ctr	no	Oceanic	silty clay	31-45	drilled	25.1026	4	15.8543	4	1	4	5	40	0.45953	0.5	2.96985
2	50	2	hdt	1969	Whitnet & Green	CP	Aug 3 uninocclover	1963	1965-1966	Desmodium canon	Digitaria decumbens	Hawaii	0	445 kg/ha P, 445 kg/ha K, 222 kg/ha Mg, 22 kg/ha Zn, 5.6 kg/ha B, 2.8 kg/ha Mo, 11.2 tons/ha Ca(OH)2	0	45	drilled	5.65983	no	Humic latosol (Makawao series)	2nd	<1971	Desmodium	1	Warm	perennial	no	other	1	C4	0	N=0	Trt=Ctr	no	Oceanic	silty clay	31-45	drilled	32.1024	4	20.4008	4	1	4	5	40	0.453358	0.5	2.96985
2	51	3	hdt	1969	Whitnet & Green	CP	Oct 27 uninocclover	1963	1965-1966	Desmodium canon	Digitaria decumbens	Hawaii	0	445 kg/ha P, 445 kg/ha K, 222 kg/ha Mg, 22 kg/ha Zn, 5.6 kg/ha B, 2.8 kg/ha Mo, 11.2 tons/ha Ca(OH)2	0	45	drilled	4.33931	no	Humic latosol (Makawao series)	3rd	<1971	Desmodium	1	Warm	perennial	no	other	1	C4	0	N=0	Trt=Ctr	no	Oceanic	silty clay	31-45	drilled	12.1208	4	7.40055	4	1	4	5	40	0.493372	0.5	2.96985
2	52	4	hdt	1969	Whitnet & Green	CP	Jan 18 uninocclover	1963	1965-1966	Desmodium canon	Digitaria decumbens	Hawaii	0	445 kg/ha P, 445 kg/ha K, 222 kg/ha Mg, 22 kg/ha Zn, 5.6 kg/ha B, 2.8 kg/ha Mo, 11.2 tons/ha Ca(OH)2	0	45	drilled	0.943574	no	Humic latosol (Makawao series)	4th	<1971	Desmodium	1	Warm	perennial	no	other	1	C4	0	N=0	Trt=Ctr	no	Oceanic	silty clay	31-45	drilled	6.66838	4	4.77781	4	1	4	5	40	0.333394	0.5	2.96985
2	53	5	hdt	1969	Whitnet & Green	CP	Apr 20 uninocclover	1963	1965-1966	Desmodium canon	Digitaria decumbens	Hawaii	0	445 kg/ha P, 445 kg/ha K, 222 kg/ha Mg, 22 kg/ha Zn, 5.6 kg/ha B, 2.8 kg/ha Mo, 11.2 tons/ha Ca(OH)2	0	45	drilled	4.52859	no	Humic latosol (Makawao series)	5th	<1971	Desmodium	1	Warm	perennial	no	other	1	C4	0	N=0	Trt=Ctr	no	Oceanic	silty clay	31-45	drilled	21.5918	4	10.6456	4	1	4	5	40	0.707163	0.5	2.96985
2	54	6	hdt	1969	Whitnet & Green	CP	June 15 uninocclover	1963	1965-1966	Desmodium canon	Digitaria decumbens	Hawaii	0	445 kg/ha P, 445 kg/ha K, 222 kg/ha Mg, 22 kg/ha Zn, 5.6 kg/ha B, 2.8 kg/ha Mo, 11.2 tons/ha Ca(OH)2	0	45	drilled	13.3963	no	Humic latosol (Makawao series)	1st	<1971	Desmodium	1	Warm	perennial	no	other	1	C4	0	N=0	Trt=Ctr	no	Oceanic	silty clay	31-45	drilled	35.0064	4	18.5875	4	1	4	5	40	0.633043	0.5	2.96985
2	55	7	hdt	1969	Whitnet & Green	CP	Aug 9 uninocclover	1963	1965-1966	Desmodium canon	Digitaria decumbens	Hawaii	0	445 kg/ha P, 445 kg/ha K, 222 kg/ha Mg, 22 kg/ha Zn, 5.6 kg/ha B, 2.8 kg/ha Mo, 11.2 tons/ha Ca(OH)2	0	45	drilled	5.09421	no	Humic latosol (Makawao series)	2nd	<1971	Desmodium	1	Warm	perennial	no	other	1	C4	0	N=0	Trt=Ctr	no	Oceanic	silty clay	31-45	drilled	12.1955	4	6.90935	4	1	4	5	40	0.568188	0.5	2.96985
2	56	8	hdt	1969	Whitnet & Green	CP	Oct 19 uninocclover	1963	1965-1966	Desmodium canon	Digitaria decumbens	Hawaii	0	445 kg/ha P, 445 kg/ha K, 222 kg/ha Mg, 22 kg/ha Zn, 5.6 kg/ha B, 2.8 kg/ha Mo, 11.2 tons/ha Ca(OH)2	0	45	drilled	3.39554	no	Humic latosol (Makawao series)	3rd	<1971	Desmodium	1	Warm	perennial	no	other	1	C4	0	N=0	Trt=Ctr	no	Oceanic	silty clay	31-45	drilled	10.1391	4	6.73958	4	1	4	5	40	0.408406	0.5	2.96985
2	57	9	hdt	1969	Whitnet & Green	CP	Dec 22 uninocclover	1963	1965-1966	Desmodium canon	Digitaria decumbens	Hawaii	0	445 kg/ha P, 445 kg/ha K, 222 kg/ha Mg, 22 kg/ha Zn, 5.6 kg/ha B, 2.8 kg/ha Mo, 11.2 tons/ha Ca(OH)2	0	45	drilled	6.41413	no	Humic latosol (Makawao series)	4th	<1971	Desmodium	1	Warm	perennial	no	other	1	C4	0	N=0	Trt=Ctr	no	Oceanic	silty clay	31-45	drilled	20.1582	4	8.07901	4	1	4	5	40	0.914342	0.5	2.96985
2	58	10	hdt	1969	Whitnet & Green	CP	Mar 29 uninocclover	1963	1965-1966	Desmodium canon	Digitaria decumbens	Hawaii	0	445 kg/ha P, 445 kg/ha K, 222 kg/ha Mg, 22 kg/ha Zn, 5.6 kg/ha B, 2.8 kg/ha Mo, 11.2 tons/ha Ca(OH)2	0	45	drilled	4.15104	no	Humic latosol (Makawao series)	5th	<1971	Desmodium	1	Warm	perennial	no	other	1	C4	0	N=0	Trt=Ctr	no	Oceanic	silty clay	31-45	drilled	15.0825	4	6.21097	4	1	4	5	40	0.887217	0.5	2.96985
2	59	11	hdt	1969	Whitnet & Green	CP	May 18 inocclover	1963	1965-1966	Desmodium canon	Digitaria decumbens	Hawaii	0	445 kg/ha P, 445 kg/ha K, 222 kg/ha Mg, 22 kg/ha Zn, 5.6 kg/ha B, 2.8 kg/ha Mo, 11.2 tons/ha Ca(OH)2	0	45	drilled	2.26409	no	Humic latosol (Makawao series)	1st	<1971	Desmodium	1	Warm	perennial	yes	other	1	C4	0	N=0	Trt=Ctr	no	Oceanic	silty clay	31-45	drilled	26.8026	4	15.8543	4	1	4	5	40	0.52506	0.5	2.96985
2	60	12	hdt	1969	Whitnet & Green	CP	Aug 3 inocclover	1963	1965-1966	Desmodium canon	Digitaria decumbens	Hawaii	0	445 kg/ha P, 445 kg/ha K, 222 kg/ha Mg, 22 kg/ha Zn, 5.6 kg/ha B, 2.8 kg/ha Mo, 11.2 tons/ha Ca(OH)2	0	45	drilled	8.30168	no	Humic latosol (Makawao series)	2nd	<1971	Desmodium	1	Warm	perennial	yes	other	1	C4	0	N=0	Trt=Ctr	no	Oceanic	silty clay	31-45	drilled	34.9344	4	20.4008	4	1	4	5	40	0.537897	0.5	2.96985
2	61	13	hdt	1969	Whitnet & Green	CP	Oct 27 inocclover	1963	1965-1966	Desmodium canon	Digitaria decumbens	Hawaii	0	445 kg/ha P, 445 kg/ha K, 222 kg/ha Mg, 22 kg/ha Zn, 5.6 kg/ha B, 2.8 kg/ha Mo, 11.2 tons/ha Ca(OH)2	0	45	drilled	6.60361	no	Humic latosol (Makawao series)	3rd	<1971	Desmodium	1	Warm	perennial	yes	other	1	C4	0	N=0	Trt=Ctr	no	Oceanic	silty clay	31-45	drilled	15.3309	4	7.40055	4	1	4	5	40	0.728317	0.5	2.96985
2	62	14	hdt	1969	Whitnet & Green	CP	Jan 18 inocclover	1963	1965-1966	Desmodium canon	Digitaria decumbens	Hawaii	0	445 kg/ha P, 445 kg/ha K, 222 kg/ha Mg, 22 kg/ha Zn, 5.6 kg/ha B, 2.8 kg/ha Mo, 11.2 tons/ha Ca(OH)2	0	45	drilled	1.13225	no	Humic latosol (Makawao series)	4th	<1971	Desmodium	1	Warm	perennial	yes	other	1	C4	0	N=0	Trt=Ctr	no	Oceanic	silty clay	31-45	drilled	7.23661	4	4.77781	4	1	4	5	40	0.415171	0.5	2.96985
2	63	15	hdt	1969	Whitnet & Green	CP	Apr 20 inocclover	1963	1965-1966	Desmodium canon	Digitaria decumbens	Hawaii	0	445 kg/ha P, 445 kg/ha K, 222 kg/ha Mg, 22 kg/ha Zn, 5.6 kg/ha B, 2.8 kg/ha Mo, 11.2 tons/ha Ca(OH)2	0	45	drilled	5.09361	no	Humic latosol (Makawao series)	5th	<1971	Desmodium	1	Warm	perennial	yes	other	1	C4	0	N=0	Trt=Ctr	no	Oceanic	silty clay	31-45	drilled	25.5565	4	10.6456	4	1	4	5	40	0.875744	0.5	2.96985
2	64	16	hdt	1969	Whitnet & Green	CP	June 15 inocclover	1963	1965-1966	Desmodium canon	Digitaria decumbens	Hawaii	0	445 kg/ha P, 445 kg/ha K, 222 kg/ha Mg, 22 kg/ha Zn, 5.6 kg/ha B, 2.8 kg/ha Mo, 11.2 tons/ha Ca(OH)2	0	45	drilled	15.282	no	Humic latosol (Makawao series)	1st	<1971	Desmodium	1	Warm	perennial	yes	other	1	C4	0	N=0	Trt=Ctr	no	Oceanic	silty clay	31-45	drilled	39.5378	4	18.5875	4	1	4	5	40	0.754769	0.5	2.96985
2	65	17	hdt	1969	Whitnet & Green	CP	Aug 9 inocclover	1963	1965-1966	Desmodium canon	Digitaria decumbens	Hawaii	0	445 kg/ha P, 445 kg/ha K, 222 kg/ha Mg, 22 kg/ha Zn, 5.6 kg/ha B, 2.8 kg/ha Mo, 11.2 tons/ha Ca(OH)2	0	45	drilled	6.22606	no	Humic latosol (Makawao series)	2nd	<1971	Desmodium	1	Warm	perennial	yes	other	1	C4	0	N=0	Trt=Ctr	no	Oceanic	silty clay	31-45	drilled	16.1602	4	6.90935	4	1	4	5	40	0.849678	0.5	2.96985
2	66	18	hdt	1969	Whitnet & Green	CP	Oct 19 inocclover	1963	1965-1966	Desmodium canon	Digitaria decumbens	Hawaii	0	445 kg/ha P, 445 kg/ha K, 222 kg/ha Mg, 22 kg/ha Zn, 5.6 kg/ha B, 2.8 kg/ha Mo, 11.2 tons/ha Ca(OH)2	0	45	drilled	3.96216	no	Humic latosol (Makawao series)	3rd	<1971	Desmodium	1	Warm	perennial	yes	other	1	C4	0	N=0	Trt=Ctr	no	Oceanic	silty clay	31-45	drilled	10.5187	4	6.73958	4	1	4	5	40	0.445157	0.5	2.96985
2	67	19	hdt	1969	Whitnet & Green	CP	Dec 22 inocclover	1963	1965-1966	Desmodium canon	Digitaria decumbens	Hawaii	0	445 kg/ha P, 445 kg/ha K, 222 kg/ha Mg, 22 kg/ha Zn, 5.6 kg/ha B, 2.8 kg/ha Mo, 11.2 tons/ha Ca(OH)2	0	45	drilled	7.92453	no	Humic latosol (Makawao series)	4th	<1971	Desmodium	1	Warm	perennial	yes	other	1	C4	0	N=0	Trt=Ctr	no	Oceanic	silty clay	31-45	drilled	25.4427	4	8.07901	4	1	4	5	40	1.14716	0.5	2.96985
2	68	20	hdt	1969	Whitnet & Green	CP	Mar 29 inocclover	1963	1965-1966	Desmodium canon	Digitaria decumbens	Hawaii	0	445 kg/ha P, 445 kg/ha K, 222 kg/ha Mg, 22 kg/ha Zn, 5.6 kg/ha B, 2.8 kg/ha Mo, 11.2 tons/ha Ca(OH)2	0	45	drilled	1.69807	no	Humic latosol (Makawao series)	5th	<1971	Desmodium	1	Warm	perennial	yes	other	1	C4	0	N=0	Trt=Ctr	no	Oceanic	silty clay	31-45	drilled	11.6896	4	6.21097	4	1	4	5	40	0.63238	0.5	2.96985
2	69	21	hdt	1969	Whitnet & Green	CP	May 18 wideintortum	1963	1965-1966	Desmodium intortum	Digitaria decumbens	Hawaii	0	445 kg/ha P, 445 kg/ha K, 222 kg/ha Mg, 22 kg/ha Zn, 5.6 kg/ha B, 2.8 kg/ha Mo, 11.2 tons/ha Ca(OH)2	0	90	drilled	25.2824	no	Humic latosol (Makawao series)	1st	<1971	Desmodium	1	Warm	perennial	yes	other	1	C4	0	N=0	Trt=Ctr	no	Oceanic	silty clay	46-90	drilled	36.6177	4	15.8543	4	1	4	5	40	0.837093	0.5	2.96985
2	70	22	hdt	1969	Whitnet & Green	CP	Aug 3 wideintortum	1963	1965-1966	Desmodium intortum	Digitaria decumbens	Hawaii	0	445 kg/ha P, 445 kg/ha K, 222 kg/ha Mg, 22 kg/ha Zn, 5.6 kg/ha B, 2.8 kg/ha Mo, 11.2 tons/ha Ca(OH)2	0	90	drilled	11.6982	no	Humic latosol (Makawao series)	2nd	<1971	Desmodium	1	Warm	perennial	yes	other	1	C4	0	N=0	Trt=Ctr	no	Oceanic	silty clay	46-90	drilled	36.8253	4	20.4008	4	1	4	5	40	0.590612	0.5	2.96985
2	71	23	hdt	1969	Whitnet & Green	CP	Oct 27 wideintortum	1963	1965-1966	Desmodium intortum	Digitaria decumbens	Hawaii	0	445 kg/ha P, 445 kg/ha K, 222 kg/ha Mg, 22 kg/ha Zn, 5.6 kg/ha B, 2.8 kg/ha Mo, 11.2 tons/ha Ca(OH)2	0	90	drilled	21.3198	no	Humic latosol (Makawao series)	3rd	<1971	Desmodium	1	Warm	perennial	yes	other	1	C4	0	N=0	Trt=Ctr	no	Oceanic	silty clay	46-90	drilled	34.3917	4	7.40055	4	1	4	5	40	1.53626	0.5	2.96985
2	72	24	hdt	1969	Whitnet & Green	CP	Jan 18 wideintortum	1963	1965-1966	Desmodium intortum	Digitaria decumbens	Hawaii	0	445 kg/ha P, 445 kg/ha K, 222 kg/ha Mg, 22 kg/ha Zn, 5.6 kg/ha B, 2.8 kg/ha Mo, 11.2 tons/ha Ca(OH)2	0	90	drilled	7.73565	no	Humic latosol (Makawao series)	4th	<1971	Desmodium	1	Warm	perennial	yes	other	1	C4	0	N=0	Trt=Ctr	no	Oceanic	silty clay	46-90	drilled	17.9945	4	4.77781	4	1	4	5	40	1.32608	0.5	2.96985
2	73	25	hdt	1969	Whitnet & Green	CP	Apr 20 wideintortum	1963	1965-1966	Desmodium intortum	Digitaria decumbens	Hawaii	0	445 kg/ha P, 445 kg/ha K, 222 kg/ha Mg, 22 kg/ha Zn, 5.6 kg/ha B, 2.8 kg/ha Mo, 11.2 tons/ha Ca(OH)2	0	90	drilled	17.1688	no	Humic latosol (Makawao series)	5th	<1971	Desmodium	1	Warm	perennial	yes	other	1	C4	0	N=0	Trt=Ctr	no	Oceanic	silty clay	46-90	drilled	34.2386	4	10.6456	4	1	4	5	40	1.1682	0.5	2.96985
2	74	26	hdt	1969	Whitnet & Green	CP	June 15 wideintortum	1963	1965-1966	Desmodium intortum	Digitaria decumbens	Hawaii	0	445 kg/ha P, 445 kg/ha K, 222 kg/ha Mg, 22 kg/ha Zn, 5.6 kg/ha B, 2.8 kg/ha Mo, 11.2 tons/ha Ca(OH)2	0	90	drilled	15.8487	no	Humic latosol (Makawao series)	1st	<1971	Desmodium	1	Warm	perennial	yes	other	1	C4	0	N=0	Trt=Ctr	no	Oceanic	silty clay	46-90	drilled	31.8049	4	18.5875	4	1	4	5	40	0.537134	0.5	2.96985
2	75	27	hdt	1969	Whitnet & Green	CP	Aug 9 wideintortum	1963	1965-1966	Desmodium intortum	Digitaria decumbens	Hawaii	0	445 kg/ha P, 445 kg/ha K, 222 kg/ha Mg, 22 kg/ha Zn, 5.6 kg/ha B, 2.8 kg/ha Mo, 11.2 tons/ha Ca(OH)2	0	90	drilled	11.5089	no	Humic latosol (Makawao series)	2nd	<1971	Desmodium	1	Warm	perennial	yes	other	1	C4	0	N=0	Trt=Ctr	no	Oceanic	silty clay	46-90	drilled	22.0128	4	6.90935	4	1	4	5	40	1.15875	0.5	2.96985
2	76	28	hdt	1969	Whitnet & Green	CP	Oct 19 wideintortum	1963	1965-1966	Desmodium intortum	Digitaria decumbens	Hawaii	0	445 kg/ha P, 445 kg/ha K, 222 kg/ha Mg, 22 kg/ha Zn, 5.6 kg/ha B, 2.8 kg/ha Mo, 11.2 tons/ha Ca(OH)2	0	90	drilled	8.49035	no	Humic latosol (Makawao series)	3rd	<1971	Desmodium	1	Warm	perennial	yes	other	1	C4	0	N=0	Trt=Ctr	no	Oceanic	silty clay	46-90	drilled	13.7298	4	6.73958	4	1	4	5	40	0.71157	0.5	2.96985
2	77	29	hdt	1969	Whitnet & Green	CP	Dec 22 wideintortum	1963	1965-1966	Desmodium intortum	Digitaria decumbens	Hawaii	0	445 kg/ha P, 445 kg/ha K, 222 kg/ha Mg, 22 kg/ha Zn, 5.6 kg/ha B, 2.8 kg/ha Mo, 11.2 tons/ha Ca(OH)2	0	90	drilled	16.6034	no	Humic latosol (Makawao series)	4th	<1971	Desmodium	1	Warm	perennial	yes	other	1	C4	0	N=0	Trt=Ctr	no	Oceanic	silty clay	46-90	drilled	28.6546	4	8.07901	4	1	4	5	40	1.26604	0.5	2.96985
2	78	30	hdt	1969	Whitnet & Green	CP	Mar 29 wideintortum	1963	1965-1966	Desmodium intortum	Digitaria decumbens	Hawaii	0	445 kg/ha P, 445 kg/ha K, 222 kg/ha Mg, 22 kg/ha Zn, 5.6 kg/ha B, 2.8 kg/ha Mo, 11.2 tons/ha Ca(OH)2	0	90	drilled	15.2822	no	Humic latosol (Makawao series)	5th	<1971	Desmodium	1	Warm	perennial	yes	other	1	C4	0	N=0	Trt=Ctr	no	Oceanic	silty clay	46-90	drilled	28.1075	4	6.21097	4	1	4	5	40	1.50972	0.5	2.96985
2	79	31	hdt	1969	Whitnet & Green	CP	May 18 closeintortum	1963	1965-1966	Desmodium intortum	Digitaria decumbens	Hawaii	0	445 kg/ha P, 445 kg/ha K, 222 kg/ha Mg, 22 kg/ha Zn, 5.6 kg/ha B, 2.8 kg/ha Mo, 11.2 tons/ha Ca(OH)2	0	45	drilled	26.0377	no	Humic latosol (Makawao series)	1st	<1971	Desmodium	1	Warm	perennial	yes	other	1	C4	0	N=0	Trt=Ctr	no	Oceanic	silty clay	31-45	drilled	37.186	4	15.8543	4	1	4	5	40	0.852492	0.5	2.96985
2	80	32	hdt	1969	Whitnet & Green	CP	Aug 3 closeintortum	1963	1965-1966	Desmodium intortum	Digitaria decumbens	Hawaii	0	445 kg/ha P, 445 kg/ha K, 222 kg/ha Mg, 22 kg/ha Zn, 5.6 kg/ha B, 2.8 kg/ha Mo, 11.2 tons/ha Ca(OH)2	0	45	drilled	24.9046	no	Humic latosol (Makawao series)	2nd	<1971	Desmodium	1	Warm	perennial	yes	other	1	C4	0	N=0	Trt=Ctr	no	Oceanic	silty clay	31-45	drilled	37.7709	4	20.4008	4	1	4	5	40	0.615966	0.5	2.96985
2	81	33	hdt	1969	Whitnet & Green	CP	Oct 27 closeintortum	1963	1965-1966	Desmodium intortum	Digitaria decumbens	Hawaii	0	445 kg/ha P, 445 kg/ha K, 222 kg/ha Mg, 22 kg/ha Zn, 5.6 kg/ha B, 2.8 kg/ha Mo, 11.2 tons/ha Ca(OH)2	0	45	drilled	31.3194	no	Humic latosol (Makawao series)	3rd	<1971	Desmodium	1	Warm	perennial	yes	other	1	C4	0	N=0	Trt=Ctr	no	Oceanic	silty clay	31-45	drilled	41.3742	4	7.40055	4	1	4	5	40	1.7211	0.5	2.96985
2	82	34	hdt	1969	Whitnet & Green	CP	Jan 18 closeintortum	1963	1965-1966	Desmodium intortum	Digitaria decumbens	Hawaii	0	445 kg/ha P, 445 kg/ha K, 222 kg/ha Mg, 22 kg/ha Zn, 5.6 kg/ha B, 2.8 kg/ha Mo, 11.2 tons/ha Ca(OH)2	0	45	drilled	10.9419	no	Humic latosol (Makawao series)	4th	<1971	Desmodium	1	Warm	perennial	yes	other	1	C4	0	N=0	Trt=Ctr	no	Oceanic	silty clay	31-45	drilled	18.9405	4	4.77781	4	1	4	5	40	1.37732	0.5	2.96985
2	83	35	hdt	1969	Whitnet & Green	CP	Apr 20 closeintortum	1963	1965-1966	Desmodium intortum	Digitaria decumbens	Hawaii	0	445 kg/ha P, 445 kg/ha K, 222 kg/ha Mg, 22 kg/ha Zn, 5.6 kg/ha B, 2.8 kg/ha Mo, 11.2 tons/ha Ca(OH)2	0	45	drilled	23.3952	no	Humic latosol (Makawao series)	5th	<1971	Desmodium	1	Warm	perennial	yes	other	1	C4	0	N=0	Trt=Ctr	no	Oceanic	silty clay	31-45	drilled	39.902	4	10.6456	4	1	4	5	40	1.32128	0.5	2.96985
2	84	36	hdt	1969	Whitnet & Green	CP	June 15 closeintortum	1963	1965-1966	Desmodium intortum	Digitaria decumbens	Hawaii	0	445 kg/ha P, 445 kg/ha K, 222 kg/ha Mg, 22 kg/ha Zn, 5.6 kg/ha B, 2.8 kg/ha Mo, 11.2 tons/ha Ca(OH)2	0	45	drilled	19.4325	no	Humic latosol (Makawao series)	1st	<1971	Desmodium	1	Warm	perennial	yes	other	1	C4	0	N=0	Trt=Ctr	no	Oceanic	silty clay	31-45	drilled	37.6565	4	18.5875	4	1	4	5	40	0.706017	0.5	2.96985
2	85	37	hdt	1969	Whitnet & Green	CP	Aug 9 closeintortum	1963	1965-1966	Desmodium intortum	Digitaria decumbens	Hawaii	0	445 kg/ha P, 445 kg/ha K, 222 kg/ha Mg, 22 kg/ha Zn, 5.6 kg/ha B, 2.8 kg/ha Mo, 11.2 tons/ha Ca(OH)2	0	45	drilled	15.094	no	Humic latosol (Makawao series)	2nd	<1971	Desmodium	1	Warm	perennial	yes	other	1	C4	0	N=0	Trt=Ctr	no	Oceanic	silty clay	31-45	drilled	24.0912	4	6.90935	4	1	4	5	40	1.24897	0.5	2.96985
2	86	38	hdt	1969	Whitnet & Green	CP	Oct 19 closeintortum	1963	1965-1966	Desmodium intortum	Digitaria decumbens	Hawaii	0	445 kg/ha P, 445 kg/ha K, 222 kg/ha Mg, 22 kg/ha Zn, 5.6 kg/ha B, 2.8 kg/ha Mo, 11.2 tons/ha Ca(OH)2	0	45	drilled	11.8869	no	Humic latosol (Makawao series)	3rd	<1971	Desmodium	1	Warm	perennial	yes	other	1	C4	0	N=0	Trt=Ctr	no	Oceanic	silty clay	31-45	drilled	17.6942	4	6.73958	4	1	4	5	40	0.965237	0.5	2.96985
2	87	39	hdt	1969	Whitnet & Green	CP	Dec 22 closeintortum	1963	1965-1966	Desmodium intortum	Digitaria decumbens	Hawaii	0	445 kg/ha P, 445 kg/ha K, 222 kg/ha Mg, 22 kg/ha Zn, 5.6 kg/ha B, 2.8 kg/ha Mo, 11.2 tons/ha Ca(OH)2	0	45	drilled	18.6786	no	Humic latosol (Makawao series)	4th	<1971	Desmodium	1	Warm	perennial	yes	other	1	C4	0	N=0	Trt=Ctr	no	Oceanic	silty clay	31-45	drilled	30.3539	4	8.07901	4	1	4	5	40	1.32365	0.5	2.96985
2	88	40	hdt	1969	Whitnet & Green	CP	Mar 29 closeintortum	1963	1965-1966	Desmodium intortum	Digitaria decumbens	Hawaii	0	445 kg/ha P, 445 kg/ha K, 222 kg/ha Mg, 22 kg/ha Zn, 5.6 kg/ha B, 2.8 kg/ha Mo, 11.2 tons/ha Ca(OH)2	0	45	drilled	15.4715	no	Humic latosol (Makawao series)	5th	<1971	Desmodium	1	Warm	perennial	yes	other	1	C4	0	N=0	Trt=Ctr	no	Oceanic	silty clay	31-45	drilled	26.7894	4	6.21097	4	1	4	5	40	1.46169	0.5	2.96985
3	89	1	aja/hdt	1976	Ng & Wong	CP	I. Magnum Sirato 72/73	1972-1973	72-73	Macroptilium atropurpureum	Ischaemun magnum	Semongok, Malaysia	224	448 kg ha 17%P & 448 kg ha 50%K all plots	0		disk harrowed and rotavated pre-plant; drilled by hand		yes	Red Yellow Podsolic- Semongok Series	1st	1971-1980	other	1	Warm	perennial	yes	other	1	C4	201-500	N>=100	Trt<Ctr	no	Tropical rainforest	clay loam		drilled	11629	4	17291	4	1	5	1	30	-0.396684	0.5	4.43117
3	90	2	aja/hdt	1976	Ng & Wong	CP	I. Magnum Centro+Stylo 72/73	1972-1973	72-73	Centrosema pubescens + Stylosanthes guyanensis	Ischaemun magnum	Semongok, Malaysia	224	448 kg ha 17%P & 448 kg ha 50%K all plots	0		disk harrowed and rotavated pre-plant; drilled by hand		yes	Red Yellow Podsolic- Semongok Series	1st	1971-1980	Centrosema	2	Warm	perennial	yes	other	1	C4	201-500	N>=100	Trt<Ctr	no	Tropical rainforest	clay loam		drilled	16507	4	17291	4	1	5	1	30	-0.0464016	0.5	4.43117
3	91	3	aja/hdt	1976	Ng & Wong	CP	I. Magnum Sirato+Stylo 72/73	1972-1973	72-73	Macroptilium atropurpureum +Stylosanthes guyanensis	Ischaemun magnum	Semongok, Malaysia	224	448 kg ha 17%P & 448 kg ha 50%K all plots	0		disk harrowed and rotavated pre-plant; drilled by hand		yes	Red Yellow Podsolic- Semongok Series	1st	1971-1980	>1 genus	2	Warm	perennial	yes	other	1	C4	201-500	N>=100	Trt<Ctr	no	Tropical rainforest	clay loam		drilled	14094	4	17291	4	1	5	1	30	-0.204437	0.5	4.43117
3	92	4	aja/hdt	1976	Ng & Wong	CP	I. Magnum Calopo+Puero 72/73	1972-1973	72-73	Calopogonium mucenoides + Pueraria phaseoloides	Ischaemun magnum	Semongok, Malaysia	224	448 kg ha 17%P & 448 kg ha 50%K all plots	0		disk harrowed and rotavated pre-plant; drilled by hand		yes	Red Yellow Podsolic- Semongok Series	1st	1971-1980	other	2	Warm	perennial	yes	other	1	C4	201-500	N>=100	Trt<Ctr	no	Tropical rainforest	clay loam		drilled	13425	4	17291	4	1	5	1	30	-0.253067	0.5	4.43117
3	93	5	aja/hdt	1976	Ng & Wong	CP	I. Magnum Calopo+Stylo 72/73	1972-1973	72-73	Calopogonium mucenoides + Stylosanthes guyanensis	Ischaemun magnum	Semongok, Malaysia	224	448 kg ha 17%P & 448 kg ha 50%K all plots	0		disk harrowed and rotavated pre-plant; drilled by hand		yes	Red Yellow Podsolic- Semongok Series	1st	1971-1980	other	2	Warm	perennial	yes	other	1	C4	201-500	N>=100	Trt<Ctr	no	Tropical rainforest	clay loam		drilled	13574	4	17291	4	1	5	1	30	-0.24203	0.5	4.43117
3	94	6	aja/hdt	1976	Ng & Wong	CP	I. Magnum Sirato 73/74	1972-1974	73-74	Macroptilium atropurpureum	Ischaemun magnum	Semongok, Malaysia	224	448 kg ha 17%P & 448 kg ha 50%K all plots	0		disk harrowed and rotavated pre-plant; drilled by hand		yes	Red Yellow Podsolic- Semongok Series	1st	1971-1980	other	1	Warm	perennial	yes	other	1	C4	201-500	N>=100	Trt<Ctr	no	Tropical rainforest	clay loam		drilled	11013	4	15868	4	1	5	1	30	-0.365228	0.5	4.43117
3	95	7	aja/hdt	1976	Ng & Wong	CP	I. Magnum Centro+Stylo 73/74	1972-1974	73-74	Centrosema pubescens + Stylosanthes guyanensis	Ischaemun magnum	Semongok, Malaysia	224	448 kg ha 17%P & 448 kg ha 50%K all plots	0		disk harrowed and rotavated pre-plant; drilled by hand		yes	Red Yellow Podsolic- Semongok Series	1st	1971-1980	Centrosema	2	Warm	perennial	yes	other	1	C4	201-500	N>=100	Trt<Ctr	no	Tropical rainforest	clay loam		drilled	14525	4	15868	4	1	5	1	30	-0.0884332	0.5	4.43117
3	96	8	aja/hdt	1976	Ng & Wong	CP	I. Magnum Sirato+Stylo 73/74	1972-1974	73-74	Macroptilium atropurpureum +Stylosanthes guyanensis	Ischaemun magnum	Semongok, Malaysia	224	448 kg ha 17%P & 448 kg ha 50%K all plots	0		disk harrowed and rotavated pre-plant; drilled by hand		yes	Red Yellow Podsolic- Semongok Series	1st	1971-1980	>1 genus	2	Warm	perennial	yes	other	1	C4	201-500	N>=100	Trt<Ctr	no	Tropical rainforest	clay loam		drilled	13271	4	15868	4	1	5	1	30	-0.178723	0.5	4.43117
3	97	9	aja/hdt	1976	Ng & Wong	CP	I. Magnum Calopo+Puero 73/74	1972-1974	73-74	Calopogonium mucenoides + Pueraria phaseoloides	Ischaemun magnum	Semongok, Malaysia	224	448 kg ha 17%P & 448 kg ha 50%K all plots	0		disk harrowed and rotavated pre-plant; drilled by hand		yes	Red Yellow Podsolic- Semongok Series	1st	1971-1980	other	2	Warm	perennial	yes	other	1	C4	201-500	N>=100	Trt<Ctr	no	Tropical rainforest	clay loam		drilled	11516	4	15868	4	1	5	1	30	-0.320567	0.5	4.43117
3	98	10	aja/hdt	1976	Ng & Wong	CP	I. Magnum Calopo+Stylo 73/74	1972-1974	73-74	Calopogonium mucenoides + Stylosanthes guyanensis	Ischaemun magnum	Semongok, Malaysia	224	448 kg ha 17%P & 448 kg ha 50%K all plots	0		disk harrowed and rotavated pre-plant; drilled by hand		yes	Red Yellow Podsolic- Semongok Series	1st	1971-1980	other	2	Warm	perennial	yes	other	1	C4	201-500	N>=100	Trt<Ctr	no	Tropical rainforest	clay loam		drilled	12570	4	15868	4	1	5	1	30	-0.232991	0.5	4.43117
3	99	11	aja/hdt	1976	Ng & Wong	CP	I. Magnum Sirato 74/75	1972-1975	74-75	Macroptilium atropurpureum	Ischaemun magnum	Semongok, Malaysia	224	448 kg ha 17%P & 448 kg ha 50%K all plots	0		disk harrowed and rotavated pre-plant; drilled by hand		yes	Red Yellow Podsolic- Semongok Series	1st	1971-1980	other	1	Warm	perennial	yes	other	1	C4	201-500	N>=100	Trt<Ctr	no	Tropical rainforest	clay loam		drilled	7001	4	9051	4	1	5	1	30	-0.256822	0.5	4.43117
3	100	12	aja/hdt	1976	Ng & Wong	CP	I. Magnum Centro+Stylo 74/75	1972-1975	74-75	Centrosema pubescens + Stylosanthes guyanensis	Ischaemun magnum	Semongok, Malaysia	224	448 kg ha 17%P & 448 kg ha 50%K all plots	0		disk harrowed and rotavated pre-plant; drilled by hand		yes	Red Yellow Podsolic- Semongok Series	1st	1971-1980	Centrosema	2	Warm	perennial	yes	other	1	C4	201-500	N>=100	Trt<Ctr	no	Tropical rainforest	clay loam		drilled	9331	4	9051	4	1	5	1	30	0.0304669	0.5	4.43117
3	101	13	aja/hdt	1976	Ng & Wong	CP	I. Magnum Sirato+Stylo 74/75	1972-1975	74-75	Macroptilium atropurpureum +Stylosanthes guyanensis	Ischaemun magnum	Semongok, Malaysia	224	448 kg ha 17%P & 448 kg ha 50%K all plots	0		disk harrowed and rotavated pre-plant; drilled by hand		yes	Red Yellow Podsolic- Semongok Series	1st	1971-1980	>1 genus	2	Warm	perennial	yes	other	1	C4	201-500	N>=100	Trt<Ctr	no	Tropical rainforest	clay loam		drilled	8037	4	9051	4	1	5	1	30	-0.118819	0.5	4.43117
3	102	14	aja/hdt	1976	Ng & Wong	CP	I. Magnum Calopo+Puero 74/75	1972-1975	74-75	Calopogonium mucenoides + Pueraria phaseoloides	Ischaemun magnum	Semongok, Malaysia	224	448 kg ha 17%P & 448 kg ha 50%K all plots	0		disk harrowed and rotavated pre-plant; drilled by hand		yes	Red Yellow Podsolic- Semongok Series	1st	1971-1980	other	2	Warm	perennial	yes	other	1	C4	201-500	N>=100	Trt<Ctr	no	Tropical rainforest	clay loam		drilled	7496	4	9051	4	1	5	1	30	-0.188506	0.5	4.43117
3	103	15	aja/hdt	1976	Ng & Wong	CP	I. Magnum Calopo+Stylo 74/75	1972-1975	74-75	Calopogonium mucenoides + Stylosanthes guyanensis	Ischaemun magnum	Semongok, Malaysia	224	448 kg ha 17%P & 448 kg ha 50%K all plots	0		disk harrowed and rotavated pre-plant; drilled by hand		yes	Red Yellow Podsolic- Semongok Series	1st	1971-1980	other	2	Warm	perennial	yes	other	1	C4	201-500	N>=100	Trt<Ctr	no	Tropical rainforest	clay loam		drilled	9442	4	9051	4	1	5	1	30	0.0422926	0.5	4.43117
3	104	16	aja/hdt	1976	Ng & Wong	CP	B. decumbens Sirato 72/73	1972-1973	72-73	Macroptilium atropurpureum	Brachiaria decumbens	Semongok, Malaysia	224	448 kg ha 17%P & 448 kg ha 50%K all plots	0		disk harrowed and rotavated pre-plant; drilled by hand		yes	Red Yellow Podsolic- Semongok Series	1st	1971-1980	other	1	Warm	perennial	yes	other	1	C4	201-500	N>=100	Trt<Ctr	no	Tropical rainforest	clay loam		drilled	12720	4	19529	4	1	5	1	30	-0.428725	0.5	4.43117
3	105	17	aja/hdt	1976	Ng & Wong	CP	B. decumbens Centro+Stylo 72/73	1972-1973	72-73	Centrosema pubescens + Stylosanthes guyanensis	Brachiaria decumbens	Semongok, Malaysia	224	448 kg ha 17%P & 448 kg ha 50%K all plots	0		disk harrowed and rotavated pre-plant; drilled by hand		yes	Red Yellow Podsolic- Semongok Series	1st	1971-1980	Centrosema	2	Warm	perennial	yes	other	1	C4	201-500	N>=100	Trt<Ctr	no	Tropical rainforest	clay loam		drilled	15072	4	19529	4	1	5	1	30	-0.259062	0.5	4.43117
3	106	18	aja/hdt	1976	Ng & Wong	CP	B. decumbens Sirato+Stylo 72/73	1972-1973	72-73	Macroptilium atropurpureum +Stylosanthes guyanensis	Brachiaria decumbens	Semongok, Malaysia	224	448 kg ha 17%P & 448 kg ha 50%K all plots	0		disk harrowed and rotavated pre-plant; drilled by hand		yes	Red Yellow Podsolic- Semongok Series	1st	1971-1980	>1 genus	2	Warm	perennial	yes	other	1	C4	201-500	N>=100	Trt<Ctr	no	Tropical rainforest	clay loam		drilled	13583	4	19529	4	1	5	1	30	-0.363082	0.5	4.43117
3	107	19	aja/hdt	1976	Ng & Wong	CP	B. decumbens Calopo+Puero 72/73	1972-1973	72-73	Calopogonium mucenoides + Pueraria phaseoloides	Brachiaria decumbens	Semongok, Malaysia	224	448 kg ha 17%P & 448 kg ha 50%K all plots	0		disk harrowed and rotavated pre-plant; drilled by hand		yes	Red Yellow Podsolic- Semongok Series	1st	1971-1980	other	2	Warm	perennial	yes	other	1	C4	201-500	N>=100	Trt<Ctr	no	Tropical rainforest	clay loam		drilled	12631	4	19529	4	1	5	1	30	-0.435746	0.5	4.43117
3	108	20	aja/hdt	1976	Ng & Wong	CP	B. decumbens Calopo+Stylo 72/73	1972-1973	72-73	Calopogonium mucenoides + Stylosanthes guyanensis	Brachiaria decumbens	Semongok, Malaysia	224	448 kg ha 17%P & 448 kg ha 50%K all plots	0		disk harrowed and rotavated pre-plant; drilled by hand		yes	Red Yellow Podsolic- Semongok Series	1st	1971-1980	other	2	Warm	perennial	yes	other	1	C4	201-500	N>=100	Trt<Ctr	no	Tropical rainforest	clay loam		drilled	13036	4	19529	4	1	5	1	30	-0.404186	0.5	4.43117
3	109	21	aja/hdt	1976	Ng & Wong	CP	B. decumbens Sirato 73/74	1972-1974	73-74	Macroptilium atropurpureum	Brachiaria decumbens	Semongok, Malaysia	224	448 kg ha 17%P & 448 kg ha 50%K all plots	0		disk harrowed and rotavated pre-plant; drilled by hand		yes	Red Yellow Podsolic- Semongok Series	1st	1971-1980	other	1	Warm	perennial	yes	other	1	C4	201-500	N>=100	Trt<Ctr	no	Tropical rainforest	clay loam		drilled	8391	4	13258	4	1	5	1	30	-0.457441	0.5	4.43117
3	110	22	aja/hdt	1976	Ng & Wong	CP	B. decumbens Centro+Stylo 73/74	1972-1974	73-74	Centrosema pubescens + Stylosanthes guyanensis	Brachiaria decumbens	Semongok, Malaysia	224	448 kg ha 17%P & 448 kg ha 50%K all plots	0		disk harrowed and rotavated pre-plant; drilled by hand		yes	Red Yellow Podsolic- Semongok Series	1st	1971-1980	Centrosema	2	Warm	perennial	yes	other	1	C4	201-500	N>=100	Trt<Ctr	no	Tropical rainforest	clay loam		drilled	10350	4	13258	4	1	5	1	30	-0.247615	0.5	4.43117
3	111	23	aja/hdt	1976	Ng & Wong	CP	B. decumbens Sirato+Stylo 73/74	1972-1974	73-74	Macroptilium atropurpureum +Stylosanthes guyanensis	Brachiaria decumbens	Semongok, Malaysia	224	448 kg ha 17%P & 448 kg ha 50%K all plots	0		disk harrowed and rotavated pre-plant; drilled by hand		yes	Red Yellow Podsolic- Semongok Series	1st	1971-1980	>1 genus	2	Warm	perennial	yes	other	1	C4	201-500	N>=100	Trt<Ctr	no	Tropical rainforest	clay loam		drilled	10987	4	13258	4	1	5	1	30	-0.187888	0.5	4.43117
3	112	24	aja/hdt	1976	Ng & Wong	CP	B. decumbens Calopo+Puero 73/74	1972-1974	73-74	Calopogonium mucenoides + Pueraria phaseoloides	Brachiaria decumbens	Semongok, Malaysia	224	448 kg ha 17%P & 448 kg ha 50%K all plots	0		disk harrowed and rotavated pre-plant; drilled by hand		yes	Red Yellow Podsolic- Semongok Series	1st	1971-1980	other	2	Warm	perennial	yes	other	1	C4	201-500	N>=100	Trt<Ctr	no	Tropical rainforest	clay loam		drilled	9450	4	13258	4	1	5	1	30	-0.338586	0.5	4.43117
3	113	25	aja/hdt	1976	Ng & Wong	CP	B. decumbens Calopo+Stylo 73/74	1972-1974	73-74	Calopogonium mucenoides + Stylosanthes guyanensis	Brachiaria decumbens	Semongok, Malaysia	224	448 kg ha 17%P & 448 kg ha 50%K all plots	0		disk harrowed and rotavated pre-plant; drilled by hand		yes	Red Yellow Podsolic- Semongok Series	1st	1971-1980	other	2	Warm	perennial	yes	other	1	C4	201-500	N>=100	Trt<Ctr	no	Tropical rainforest	clay loam		drilled	11328	4	13258	4	1	5	1	30	-0.157324	0.5	4.43117
3	114	26	aja/hdt	1976	Ng & Wong	CP	B. decumbens Sirato 74/75	1972-1975	74-75	Macroptilium atropurpureum	Brachiaria decumbens	Semongok, Malaysia	224	448 kg ha 17%P & 448 kg ha 50%K all plots	0		disk harrowed and rotavated pre-plant; drilled by hand		yes	Red Yellow Podsolic- Semongok Series	1st	1971-1980	other	1	Warm	perennial	yes	other	1	C4	201-500	N>=100	Trt<Ctr	no	Tropical rainforest	clay loam		drilled	7252	4	9337	4	1	5	1	30	-0.252708	0.5	4.43117
3	115	27	aja/hdt	1976	Ng & Wong	CP	B. decumbens Centro+Stylo 74/75	1972-1975	74-75	Centrosema pubescens + Stylosanthes guyanensis	Brachiaria decumbens	Semongok, Malaysia	224	448 kg ha 17%P & 448 kg ha 50%K all plots	0		disk harrowed and rotavated pre-plant; drilled by hand		yes	Red Yellow Podsolic- Semongok Series	1st	1971-1980	Centrosema	2	Warm	perennial	yes	other	1	C4	201-500	N>=100	Trt<Ctr	no	Tropical rainforest	clay loam		drilled	9782	4	9337	4	1	5	1	30	0.046559	0.5	4.43117
3	116	28	aja/hdt	1976	Ng & Wong	CP	B. decumbens Sirato+Stylo 74/75	1972-1975	74-75	Macroptilium atropurpureum +Stylosanthes guyanensis	Brachiaria decumbens	Semongok, Malaysia	224	448 kg ha 17%P & 448 kg ha 50%K all plots	0		disk harrowed and rotavated pre-plant; drilled by hand		yes	Red Yellow Podsolic- Semongok Series	1st	1971-1980	>1 genus	2	Warm	perennial	yes	other	1	C4	201-500	N>=100	Trt<Ctr	no	Tropical rainforest	clay loam		drilled	10721	4	9337	4	1	5	1	30	0.138219	0.5	4.43117
3	117	29	aja/hdt	1976	Ng & Wong	CP	B. decumbens Calopo+Puero 74/75	1972-1975	74-75	Calopogonium mucenoides + Pueraria phaseoloides	Brachiaria decumbens	Semongok, Malaysia	224	448 kg ha 17%P & 448 kg ha 50%K all plots	0		disk harrowed and rotavated pre-plant; drilled by hand		yes	Red Yellow Podsolic- Semongok Series	1st	1971-1980	other	2	Warm	perennial	yes	other	1	C4	201-500	N>=100	Trt<Ctr	no	Tropical rainforest	clay loam		drilled	8547	4	9337	4	1	5	1	30	-0.0884047	0.5	4.43117
3	118	30	aja/hdt	1976	Ng & Wong	CP	B. decumbens Calopo+Stylo 74/75	1972-1975	74-75	Calopogonium mucenoides + Stylosanthes guyanensis	Brachiaria decumbens	Semongok, Malaysia	224	448 kg ha 17%P & 448 kg ha 50%K all plots	0		disk harrowed and rotavated pre-plant; drilled by hand		yes	Red Yellow Podsolic- Semongok Series	1st	1971-1980	other	2	Warm	perennial	yes	other	1	C4	201-500	N>=100	Trt<Ctr	no	Tropical rainforest	clay loam		drilled	11080	4	9337	4	1	5	1	30	0.171157	0.5	4.43117
4	119	1	aja	1983	Barnett & Posler	CP	alfalfa-grass	1975	1976	Medicago sativa	Bromus inermis/B. biebersteinii/Festuca arundinacea/Phalaris arundinacea,	E. Kansas	0	0	0	18	Each grass was grown in a two-species mixture with each legume. Mixtures were obtained by alternating all-grass and all-legume drill rows.		no	Woodson silt loam of the fine, mixed, thermic family in the Abruptic	2nd	1971-1980	Medicago	1	Cool	perennial	yes	>1 genus	2	C3	0	N=0	Trt=Ctr	no	Humid subtropical	silty loam	16-30	drilled	7.14	8	4.5	8	2	3	1	32	0.461635	0.25	2.22474
4	120	2	aja	1983	Barnett & Posler	CP	alfalfa-grass	1975	1977	Medicago sativa	Bromus inermis, B. biebersteinii, Festuca arundinacea, Phalaris arundinacea,	E. Kansas	0	0	0	18	Each grass was grown in a two-species mixture with each legume. Mixtures were obtained by alternating all-grass and all-legume drill rows.		no	Woodson silt loam of the fine, mixed, thermic family in the Abruptic	4th	1971-1980	Medicago	1	Cool	perennial	yes	>1 genus	2	C3	0	N=0	Trt=Ctr	no	Humid subtropical	silty loam	16-30	drilled	8.66	16	3.11	16	2	3	1	32	1.02409	0.125	1.11237
4	121	3	aja	1983	Barnett & Posler	CP	alfalfa-grass	1975	1978	Medicago sativa	Bromus inermis, B. biebersteinii, Festuca arundinacea, Phalaris arundinacea,	E. Kansas	0	0	0	18	Each grass was grown in a two-species mixture with each legume. Mixtures were obtained by alternating all-grass and all-legume drill rows.		no	Woodson silt loam of the fine, mixed, thermic family in the Abruptic	2nd	1971-1980	Medicago	1	Cool	perennial	yes	>1 genus	2	C3	0	N=0	Trt=Ctr	no	Humid subtropical	silty loam	16-30	drilled	7.75	8	1.95	8	2	3	1	32	1.37986	0.25	2.22474
4	122	4	aja	1983	Barnett & Posler	CP	alfalfa-grass	1975	1979	Medicago sativa	Bromus inermis, B. biebersteinii, Festuca arundinacea, Phalaris arundinacea,	E. Kansas	0	0	0	18	Each grass was grown in a two-species mixture with each legume. Mixtures were obtained by alternating all-grass and all-legume drill rows.		no	Woodson silt loam of the fine, mixed, thermic family in the Abruptic	3rd	1971-1980	Medicago	1	Cool	perennial	yes	>1 genus	2	C3	0	N=0	Trt=Ctr	no	Humid subtropical	silty loam	16-30	drilled	10.82	12	2.72	12	2	3	1	32	1.38076	0.166667	1.48316
4	123	5	aja	1983	Barnett & Posler	CP	clover-grass	1975	1976	Trifolium pratense	Bromus inermis, B. biebersteinii, Festuca arundinacea, Phalaris arundinacea,	E. Kansas	0	0	0	18	Each grass was grown in a two-species mixture with each legume. Mixtures were obtained by alternating all-grass and all-legume drill rows.		no	Woodson silt loam of the fine, mixed, thermic family in the Abruptic	2nd	1971-1980	Trifolium	1	Cool	perennial	yes	>1 genus	2	C3	0	N=0	Trt=Ctr	no	Humid subtropical	silty loam	16-30	drilled	10.06	8	4.5	8	2	3	1	32	0.80449	0.25	2.22474
4	124	6	aja	1983	Barnett & Posler	CP	clover-grass	1975	1977	Trifolium pratense	Bromus inermis, B. biebersteinii, Festuca arundinacea, Phalaris arundinacea,	E. Kansas	0	0	0	18	Each grass was grown in a two-species mixture with each legume. Mixtures were obtained by alternating all-grass and all-legume drill rows.		no	Woodson silt loam of the fine, mixed, thermic family in the Abruptic	3rd	1971-1980	Trifolium	1	Cool	perennial	yes	>1 genus	2	C3	0	N=0	Trt=Ctr	no	Humid subtropical	silty loam	16-30	drilled	6.43	12	3.11	12	2	3	1	32	0.726352	0.166667	1.48316
4	125	7	aja	1983	Barnett & Posler	CP	clover-grass	1975	1978	Trifolium pratense	Bromus inermis, B. biebersteinii, Festuca arundinacea, Phalaris arundinacea,	E. Kansas	0	0	0	18	Each grass was grown in a two-species mixture with each legume. Mixtures were obtained by alternating all-grass and all-legume drill rows.		no	Woodson silt loam of the fine, mixed, thermic family in the Abruptic	2nd	1971-1980	Trifolium	1	Cool	perennial	yes	>1 genus	2	C3	0	N=0	Trt=Ctr	no	Humid subtropical	silty loam	16-30	drilled	3.96	8	1.95	8	2	3	1	32	0.708415	0.25	2.22474
4	126	8	aja	1983	Barnett & Posler	CP	clover-grass	1975	1979	Trifolium pratense	Bromus inermis, B. biebersteinii, Festuca arundinacea, Phalaris arundinacea,	E. Kansas	0	0	0	18	Each grass was grown in a two-species mixture with each legume. Mixtures were obtained by alternating all-grass and all-legume drill rows.		no	Woodson silt loam of the fine, mixed, thermic family in the Abruptic	3rd	1971-1980	Trifolium	1	Cool	perennial	yes	>1 genus	2	C3	0	N=0	Trt=Ctr	no	Humid subtropical	silty loam	16-30	drilled	3.98	12	2.72	12	2	3	1	32	0.38065	0.166667	1.48316
4	127	9	aja	1983	Barnett & Posler	CP	trefoil-grass	1975	1976	Lotus corniculatus	Bromus inermis, B. biebersteinii, Festuca arundinacea, Phalaris arundinacea,	E. Kansas	0	0	0	18	Each grass was grown in a two-species mixture with each legume. Mixtures were obtained by alternating all-grass and all-legume drill rows.		no	Woodson silt loam of the fine, mixed, thermic family in the Abruptic	2nd	1971-1980	Lotus	1	Cool	perennial	yes	>1 genus	2	C3	0	N=0	Trt=Ctr	no	Humid subtropical	silty loam	16-30	drilled	6.74	8	4.5	8	2	3	1	32	0.403983	0.25	2.22474
4	128	10	aja	1983	Barnett & Posler	CP	trefoil-grass	1975	1977	Lotus corniculatus	Bromus inermis, B. biebersteinii, Festuca arundinacea, Phalaris arundinacea,	E. Kansas	0	0	0	18	Each grass was grown in a two-species mixture with each legume. Mixtures were obtained by alternating all-grass and all-legume drill rows.		no	Woodson silt loam of the fine, mixed, thermic family in the Abruptic	3rd	1971-1980	Lotus	1	Cool	perennial	yes	>1 genus	2	C3	0	N=0	Trt=Ctr	no	Humid subtropical	silty loam	16-30	drilled	8.58	12	3.11	12	2	3	1	32	1.01481	0.166667	1.48316
4	129	11	aja	1983	Barnett & Posler	CP	trefoil-grass	1975	1978	Lotus corniculatus	Bromus inermis, B. biebersteinii, Festuca arundinacea, Phalaris arundinacea,	E. Kansas	0	0	0	18	Each grass was grown in a two-species mixture with each legume. Mixtures were obtained by alternating all-grass and all-legume drill rows.		no	Woodson silt loam of the fine, mixed, thermic family in the Abruptic	2nd	1971-1980	Lotus	1	Cool	perennial	yes	>1 genus	2	C3	0	N=0	Trt=Ctr	no	Humid subtropical	silty loam	16-30	drilled	7.29	8	1.95	8	2	3	1	32	1.31867	0.25	2.22474
4	130	12	aja	1983	Barnett & Posler	CP	trefoil-grass	1975	1979	Lotus corniculatus	Bromus inermis, B. biebersteinii, Festuca arundinacea, Phalaris arundinacea,	E. Kansas	0	0	0	18	Each grass was grown in a two-species mixture with each legume. Mixtures were obtained by alternating all-grass and all-legume drill rows.		no	Woodson silt loam of the fine, mixed, thermic family in the Abruptic	3rd	1971-1980	Lotus	1	Cool	perennial	yes	>1 genus	2	C3	0	N=0	Trt=Ctr	no	Humid subtropical	silty loam	16-30	drilled	8.4	12	2.72	12	2	3	1	32	1.1276	0.166667	1.48316
4	131	13	aja	1983	Barnett & Posler	CP	crownvetch-grass	1975	1976	Coronilla varia	Bromus inermis, B. biebersteinii, Festuca arundinacea, Phalaris arundinacea,	E. Kansas	0	0	0	18	Each grass was grown in a two-species mixture with each legume. Mixtures were obtained by alternating all-grass and all-legume drill rows.		no	Woodson silt loam of the fine, mixed, thermic family in the Abruptic	2nd	1971-1980	Coronilla	1	Cool	perennial	yes	>1 genus	2	C3	0	N=0	Trt=Ctr	no	Humid subtropical	silty loam	16-30	drilled	4.66	8	4.5	8	2	3	1	32	0.0349381	0.25	2.22474
4	132	14	aja	1983	Barnett & Posler	CP	crownvetch-grass	1975	1977	Coronilla varia	Bromus inermis, B. biebersteinii, Festuca arundinacea, Phalaris arundinacea,	E. Kansas	0	0	0	18	Each grass was grown in a two-species mixture with each legume. Mixtures were obtained by alternating all-grass and all-legume drill rows.		no	Woodson silt loam of the fine, mixed, thermic family in the Abruptic	3rd	1971-1980	Coronilla	1	Cool	perennial	yes	>1 genus	2	C3	0	N=0	Trt=Ctr	no	Humid subtropical	silty loam	16-30	drilled	9.54	12	3.11	12	2	3	1	32	1.12087	0.166667	1.48316
4	133	15	aja	1983	Barnett & Posler	CP	crownvetch-grass	1975	1978	Coronilla varia	Bromus inermis, B. biebersteinii, Festuca arundinacea, Phalaris arundinacea,	E. Kansas	0	0	0	18	Each grass was grown in a two-species mixture with each legume. Mixtures were obtained by alternating all-grass and all-legume drill rows.		no	Woodson silt loam of the fine, mixed, thermic family in the Abruptic	2nd	1971-1980	Coronilla	1	Cool	perennial	yes	>1 genus	2	C3	0	N=0	Trt=Ctr	no	Humid subtropical	silty loam	16-30	drilled	6.28	8	1.95	8	2	3	1	32	1.16954	0.25	2.22474
4	134	16	aja	1983	Barnett & Posler	CP	crownvetch-grass	1975	1979	Coronilla varia	Bromus inermis, B. biebersteinii, Festuca arundinacea, Phalaris arundinacea,	E. Kansas	0	0	0	18	Each grass was grown in a two-species mixture with each legume. Mixtures were obtained by alternating all-grass and all-legume drill rows.		no	Woodson silt loam of the fine, mixed, thermic family in the Abruptic	3rd	1971-1980	Coronilla	1	Cool	perennial	yes	>1 genus	2	C3	0	N=0	Trt=Ctr	no	Humid subtropical	silty loam	16-30	drilled	6.44	12	2.72	12	2	3	1	32	0.861897	0.166667	1.48316
4	135	17	aja	1983	Barnett & Posler	CP	alfalfa-grass	1975	1976	Medicago sativa	Bromus inermis/B. biebersteinii/Festuca arundinacea/Phalaris arundinacea,	E. Kansas	90	0	0	18	Each grass was grown in a two-species mixture with each legume. Mixtures were obtained by alternating all-grass and all-legume drill rows.		no	Woodson silt loam of the fine, mixed, thermic family in the Abruptic	2nd	1971-1980	Medicago	1	Cool	perennial	yes	>1 genus	2	C4	8-100	N>=50	Trt<Ctr	no	Humid subtropical	silty loam	16-30	drilled	7.14	8	8.65	8	2	3	1	32	-0.191847	0.25	2.22474
4	136	18	aja	1983	Barnett & Posler	CP	alfalfa-grass	1975	1977	Medicago sativa	Bromus inermis, B. biebersteinii, Festuca arundinacea, Phalaris arundinacea,	E. Kansas	90	0	0	18	Each grass was grown in a two-species mixture with each legume. Mixtures were obtained by alternating all-grass and all-legume drill rows.		no	Woodson silt loam of the fine, mixed, thermic family in the Abruptic	4th	1971-1980	Medicago	1	Cool	perennial	yes	>1 genus	2	C4	8-100	N>=50	Trt<Ctr	no	Humid subtropical	silty loam	16-30	drilled	8.66	16	7.7	16	2	3	1	32	0.117494	0.125	1.11237
4	137	19	aja	1983	Barnett & Posler	CP	alfalfa-grass	1975	1978	Medicago sativa	Bromus inermis, B. biebersteinii, Festuca arundinacea, Phalaris arundinacea,	E. Kansas	90	0	0	18	Each grass was grown in a two-species mixture with each legume. Mixtures were obtained by alternating all-grass and all-legume drill rows.		no	Woodson silt loam of the fine, mixed, thermic family in the Abruptic	2nd	1971-1980	Medicago	1	Cool	perennial	yes	>1 genus	2	C4	8-100	N>=50	Trt<Ctr	no	Humid subtropical	silty loam	16-30	drilled	7.75	8	4.84	8	2	3	1	32	0.470778	0.25	2.22474
4	138	20	aja	1983	Barnett & Posler	CP	alfalfa-grass	1975	1979	Medicago sativa	Bromus inermis, B. biebersteinii, Festuca arundinacea, Phalaris arundinacea,	E. Kansas	90	0	0	18	Each grass was grown in a two-species mixture with each legume. Mixtures were obtained by alternating all-grass and all-legume drill rows.		no	Woodson silt loam of the fine, mixed, thermic family in the Abruptic	3rd	1971-1980	Medicago	1	Cool	perennial	yes	>1 genus	2	C4	8-100	N>=50	Trt<Ctr	no	Humid subtropical	silty loam	16-30	drilled	10.82	12	4.96	12	2	3	1	32	0.779991	0.166667	1.48316
4	139	21	aja	1983	Barnett & Posler	CP	clover-grass	1975	1976	Trifolium pratense	Bromus inermis, B. biebersteinii, Festuca arundinacea, Phalaris arundinacea,	E. Kansas	90	0	0	18	Each grass was grown in a two-species mixture with each legume. Mixtures were obtained by alternating all-grass and all-legume drill rows.		no	Woodson silt loam of the fine, mixed, thermic family in the Abruptic	2nd	1971-1980	Trifolium	1	Cool	perennial	yes	>1 genus	2	C4	8-100	N>=50	Trt<Ctr	no	Humid subtropical	silty loam	16-30	drilled	10.06	8	8.65	8	2	3	1	32	0.151008	0.25	2.22474
4	140	22	aja	1983	Barnett & Posler	CP	clover-grass	1975	1977	Trifolium pratense	Bromus inermis, B. biebersteinii, Festuca arundinacea, Phalaris arundinacea,	E. Kansas	90	0	0	18	Each grass was grown in a two-species mixture with each legume. Mixtures were obtained by alternating all-grass and all-legume drill rows.		no	Woodson silt loam of the fine, mixed, thermic family in the Abruptic	3rd	1971-1980	Trifolium	1	Cool	perennial	yes	>1 genus	2	C4	8-100	N>=50	Trt<Ctr	no	Humid subtropical	silty loam	16-30	drilled	6.43	12	7.7	12	2	3	1	32	-0.180246	0.166667	1.48316
4	141	23	aja	1983	Barnett & Posler	CP	clover-grass	1975	1978	Trifolium pratense	Bromus inermis, B. biebersteinii, Festuca arundinacea, Phalaris arundinacea,	E. Kansas	90	0	0	18	Each grass was grown in a two-species mixture with each legume. Mixtures were obtained by alternating all-grass and all-legume drill rows.		no	Woodson silt loam of the fine, mixed, thermic family in the Abruptic	2nd	1971-1980	Trifolium	1	Cool	perennial	yes	>1 genus	2	C4	8-100	N>=50	Trt<Ctr	no	Humid subtropical	silty loam	16-30	drilled	3.96	8	4.84	8	2	3	1	32	-0.200671	0.25	2.22474
4	142	24	aja	1983	Barnett & Posler	CP	clover-grass	1975	1979	Trifolium pratense	Bromus inermis, B. biebersteinii, Festuca arundinacea, Phalaris arundinacea,	E. Kansas	90	0	0	18	Each grass was grown in a two-species mixture with each legume. Mixtures were obtained by alternating all-grass and all-legume drill rows.		no	Woodson silt loam of the fine, mixed, thermic family in the Abruptic	3rd	1971-1980	Trifolium	1	Cool	perennial	yes	>1 genus	2	C4	8-100	N>=50	Trt<Ctr	no	Humid subtropical	silty loam	16-30	drilled	3.98	12	4.96	12	2	3	1	32	-0.220124	0.166667	1.48316
4	143	25	aja	1983	Barnett & Posler	CP	trefoil-grass	1975	1976	Lotus corniculatus	Bromus inermis, B. biebersteinii, Festuca arundinacea, Phalaris arundinacea,	E. Kansas	90	0	0	18	Each grass was grown in a two-species mixture with each legume. Mixtures were obtained by alternating all-grass and all-legume drill rows.		no	Woodson silt loam of the fine, mixed, thermic family in the Abruptic	2nd	1971-1980	Lotus	1	Cool	perennial	yes	>1 genus	2	C4	8-100	N>=50	Trt<Ctr	no	Humid subtropical	silty loam	16-30	drilled	6.74	8	8.65	8	2	3	1	32	-0.249499	0.25	2.22474
4	144	26	aja	1983	Barnett & Posler	CP	trefoil-grass	1975	1977	Lotus corniculatus	Bromus inermis, B. biebersteinii, Festuca arundinacea, Phalaris arundinacea,	E. Kansas	90	0	0	18	Each grass was grown in a two-species mixture with each legume. Mixtures were obtained by alternating all-grass and all-legume drill rows.		no	Woodson silt loam of the fine, mixed, thermic family in the Abruptic	3rd	1971-1980	Lotus	1	Cool	perennial	yes	>1 genus	2	C4	8-100	N>=50	Trt<Ctr	no	Humid subtropical	silty loam	16-30	drilled	8.58	12	7.7	12	2	3	1	32	0.108214	0.166667	1.48316
4	145	27	aja	1983	Barnett & Posler	CP	trefoil-grass	1975	1978	Lotus corniculatus	Bromus inermis, B. biebersteinii, Festuca arundinacea, Phalaris arundinacea,	E. Kansas	90	0	0	18	Each grass was grown in a two-species mixture with each legume. Mixtures were obtained by alternating all-grass and all-legume drill rows.		no	Woodson silt loam of the fine, mixed, thermic family in the Abruptic	2nd	1971-1980	Lotus	1	Cool	perennial	yes	>1 genus	2	C4	8-100	N>=50	Trt<Ctr	no	Humid subtropical	silty loam	16-30	drilled	7.29	8	4.84	8	2	3	1	32	0.409589	0.25	2.22474
4	146	28	aja	1983	Barnett & Posler	CP	trefoil-grass	1975	1979	Lotus corniculatus	Bromus inermis, B. biebersteinii, Festuca arundinacea, Phalaris arundinacea,	E. Kansas	90	0	0	18	Each grass was grown in a two-species mixture with each legume. Mixtures were obtained by alternating all-grass and all-legume drill rows.		no	Woodson silt loam of the fine, mixed, thermic family in the Abruptic	3rd	1971-1980	Lotus	1	Cool	perennial	yes	>1 genus	2	C4	8-100	N>=50	Trt<Ctr	no	Humid subtropical	silty loam	16-30	drilled	8.4	12	4.96	12	2	3	1	32	0.526826	0.166667	1.48316
4	147	29	aja	1983	Barnett & Posler	CP	crownvetch-grass	1975	1976	Coronilla varia	Bromus inermis, B. biebersteinii, Festuca arundinacea, Phalaris arundinacea,	E. Kansas	90	0	0	18	Each grass was grown in a two-species mixture with each legume. Mixtures were obtained by alternating all-grass and all-legume drill rows.		no	Woodson silt loam of the fine, mixed, thermic family in the Abruptic	2nd	1971-1980	Coronilla	1	Cool	perennial	yes	>1 genus	2	C4	8-100	N>=50	Trt<Ctr	no	Humid subtropical	silty loam	16-30	drilled	4.66	8	8.65	8	2	3	1	32	-0.618544	0.25	2.22474
4	148	30	aja	1983	Barnett & Posler	CP	crownvetch-grass	1975	1977	Coronilla varia	Bromus inermis, B. biebersteinii, Festuca arundinacea, Phalaris arundinacea,	E. Kansas	90	0	0	18	Each grass was grown in a two-species mixture with each legume. Mixtures were obtained by alternating all-grass and all-legume drill rows.		no	Woodson silt loam of the fine, mixed, thermic family in the Abruptic	3rd	1971-1980	Coronilla	1	Cool	perennial	yes	>1 genus	2	C4	8-100	N>=50	Trt<Ctr	no	Humid subtropical	silty loam	16-30	drilled	9.54	12	7.7	12	2	3	1	32	0.214273	0.166667	1.48316
4	149	31	aja	1983	Barnett & Posler	CP	crownvetch-grass	1975	1978	Coronilla varia	Bromus inermis, B. biebersteinii, Festuca arundinacea, Phalaris arundinacea,	E. Kansas	90	0	0	18	Each grass was grown in a two-species mixture with each legume. Mixtures were obtained by alternating all-grass and all-legume drill rows.		no	Woodson silt loam of the fine, mixed, thermic family in the Abruptic	2nd	1971-1980	Coronilla	1	Cool	perennial	yes	>1 genus	2	C4	8-100	N>=50	Trt<Ctr	no	Humid subtropical	silty loam	16-30	drilled	6.28	8	4.84	8	2	3	1	32	0.260455	0.25	2.22474
4	150	32	aja	1983	Barnett & Posler	CP	crownvetch-grass	1975	1979	Coronilla varia	Bromus inermis, B. biebersteinii, Festuca arundinacea, Phalaris arundinacea,	E. Kansas	90	0	0	18	Each grass was grown in a two-species mixture with each legume. Mixtures were obtained by alternating all-grass and all-legume drill rows.		no	Woodson silt loam of the fine, mixed, thermic family in the Abruptic	3rd	1971-1980	Coronilla	1	Cool	perennial	yes	>1 genus	2	C4	8-100	N>=50	Trt<Ctr	no	Humid subtropical	silty loam	16-30	drilled	6.44	12	4.96	12	2	3	1	32	0.261123	0.166667	1.48316
5	151	1	aja	1983	McGinnies & Townsend	none	Crested wheatgrass+ sicklepod milkvetch, 30-cm grass rows	1971	1972	Aastragalus falcatus	Agropyron cristatum	CO State University	0	0	0	30	98 PLA/m of row, cone seeder	13	no	Stoneham loan (Ustollic Haplargid	1st	1971-1980	Astragalus	1	Cool	perennial	yes	Agropyron	1	C3	0	N=0	Trt=Ctr	no	Humid continental	clay loam	16-30	drilled	2.57	4	2.41	4	1	3	1	126	0.0642792	0.5	7.6668
5	152	2	aja	1983	McGinnies & Townsend	none	Crested wheatgrass+alfalfa, 30-cm grass rows	1971	1972	Medicago sativa	Agropyron cristatum	CO State University	0	0	0	30	98 PLA/m of row, cone seeder	47	no	Stoneham loan (Ustollic Haplargid	1st	1971-1980	Medicago	1	Cool	perennial	yes	Agropyron	1	C3	0	N=0	Trt=Ctr	no	Humid continental	clay loam	16-30	drilled	1.83	4	2.41	4	1	3	1	126	-0.275311	0.5	7.6668
5	153	3	aja	1983	McGinnies & Townsend	none	Crested wheatgrass+Sainfoin, 30-cm grass rows	1971	1972	Onobrychis viciifolia	Agropyron cristatum	CO State University	0	0	0	30	98 PLA/m of row, cone seeder	46	no	Stoneham loan (Ustollic Haplargid	1st	1971-1980	Onobrychis	1	Cool	perennial	yes	Agropyron	1	C3	0	N=0	Trt=Ctr	no	Humid continental	clay loam	16-30	drilled	1.7	4	2.41	4	1	3	1	126	-0.348998	0.5	7.6668
5	154	4	aja	1983	McGinnies & Townsend	none	Crested wheatgrass+ sicklepod milkvetch, 60-cm grass rows	1971	1972	Aastragalus falcatus	Agropyron cristatum	CO State University	0	0	0	60	98 PLA/m of row, cone seeder	13	no	Stoneham loan (Ustollic Haplargid	1st	1971-1980	Astragalus	1	Cool	perennial	yes	Agropyron	1	C3	0	N=0	Trt=Ctr	no	Humid continental	clay loam	46-90	drilled	2.57	4	2.63	4	1	3	1	126	-0.0230779	0.5	7.6668
5	155	5	aja	1983	McGinnies & Townsend	none	Crested wheatgrass+alfalfa, 60-cm grass rows	1971	1972	Medicago sativa	Agropyron cristatum	CO State University	0	0	0	60	98 PLA/m of row, cone seeder	47	no	Stoneham loan (Ustollic Haplargid	1st	1971-1980	Medicago	1	Cool	perennial	yes	Agropyron	1	C3	0	N=0	Trt=Ctr	no	Humid continental	clay loam	46-90	drilled	1.83	4	2.63	4	1	3	1	126	-0.362668	0.5	7.6668
5	156	6	aja	1983	McGinnies & Townsend	none	Crested wheatgrass+Sainfoin, 60-cm grass rows	1971	1972	Onobrychis viciifolia	Agropyron cristatum	CO State University	0	0	0	60	98 PLA/m of row, cone seeder	46	no	Stoneham loan (Ustollic Haplargid	1st	1971-1980	Onobrychis	1	Cool	perennial	yes	Agropyron	1	C3	0	N=0	Trt=Ctr	no	Humid continental	clay loam	46-90	drilled	1.7	4	2.63	4	1	3	1	126	-0.436356	0.5	7.6668
5	157	7	aja	1983	McGinnies & Townsend	none	Russian wildrye+sicklepod milkvetch, 30-cm rows	1971	1972	Astragalus falcatus	Psathyrostachys junceus	CO State University	0	0	0	30	98 PLA/m of row, cone seeder	34	no	Stoneham loan (Ustollic Haplargid	1st	1971-1980	Astragalus	1	Cool	perennial	yes	other	1	C3	0	N=0	Trt=Ctr	no	Humid continental	clay loam	16-30	drilled	1.77	4	1.5	4	1	3	1	126	0.165514	0.5	7.6668
5	158	8	aja	1983	McGinnies & Townsend	none	Russian wildrye+alfafa, 30-cm rows	1971	1972	Medicago sativa	Psathyrostachys junceus	CO State University	0	0	0	30	98 PLA/m of row, cone seeder	72	no	Stoneham loan (Ustollic Haplargid	1st	1971-1980	Medicago	1	Cool	perennial	yes	other	1	C3	0	N=0	Trt=Ctr	no	Humid continental	clay loam	16-30	drilled	1.94	4	1.5	4	1	3	1	126	0.257223	0.5	7.6668
5	159	9	aja	1983	McGinnies & Townsend	none	Russian wildrye+sainfoin, 30-cm rows	1971	1972	Onobrychis viciifolia	Psathyrostachys junceus	CO State University	0	0	0	30	98 PLA/m of row, cone seeder	77	no	Stoneham loan (Ustollic Haplargid	1st	1971-1980	Onobrychis	1	Cool	perennial	yes	other	1	C3	0	N=0	Trt=Ctr	no	Humid continental	clay loam	16-30	drilled	1.46	4	1.5	4	1	3	1	126	-0.0270287	0.5	7.6668
5	160	10	aja	1983	McGinnies & Townsend	none	Russian wildrye+sicklepod milkvetch, 60-cm rows	1971	1972	Aastragalus falcatus	Psathyrostachys junceus	CO State University	0	0	0	60	98 PLA/m of row, cone seeder	34	no	Stoneham loan (Ustollic Haplargid	1st	1971-1980	Astragalus	1	Cool	perennial	yes	other	1	C3	0	N=0	Trt=Ctr	no	Humid continental	clay loam	46-90	drilled	1.77	4	1.36	4	1	3	1	126	0.263495	0.5	7.6668
5	161	11	aja	1983	McGinnies & Townsend	none	Russian wildrye+alfafa, 60-cm rows	1971	1972	Medicago sativa	Psathyrostachys junceus	CO State University	0	0	0	60	98 PLA/m of row, cone seeder	72	no	Stoneham loan (Ustollic Haplargid	1st	1971-1980	Medicago	1	Cool	perennial	yes	other	1	C3	0	N=0	Trt=Ctr	no	Humid continental	clay loam	46-90	drilled	1.94	4	1.36	4	1	3	1	126	0.355203	0.5	7.6668
5	162	12	aja	1983	McGinnies & Townsend	none	Russian wildrye+sainfoin, 60-cm rows	1971	1972	Onobrychis viciifolia	Psathyrostachys junceus	CO State University	0	0	0	60	98 PLA/m of row, cone seeder	77	no	Stoneham loan (Ustollic Haplargid	1st	1971-1980	Onobrychis	1	Cool	perennial	yes	other	1	C3	0	N=0	Trt=Ctr	no	Humid continental	clay loam	46-90	drilled	1.46	4	1.36	4	1	3	1	126	0.0709517	0.5	7.6668
5	163	13	aja	1983	McGinnies & Townsend	none	Pubescent wheatgrass+sicklepod milkvetch, 30-cm rows	1971	1972	Aastragalus falcatus	Agropyron trichophorum	CO State University	0	0	0	30	98 PLA/m of row, cone seeder	12	no	Stoneham loan (Ustollic Haplargid	1st	1971-1980	Astragalus	1	Cool	perennial	yes	Agropyron	1	C3	0	N=0	Trt=Ctr	no	Humid continental	clay loam	16-30	drilled	2.19	4	1.86	4	1	3	1	126	0.163325	0.5	7.6668
5	164	14	aja	1983	McGinnies & Townsend	none	Pubescent wheatgrass+alfalfa, 30-cm rows	1971	1972	Medicago sativa	Agropyron trichophorum	CO State University	0	0	0	30	98 PLA/m of row, cone seeder	48	no	Stoneham loan (Ustollic Haplargid	1st	1971-1980	Medicago	1	Cool	perennial	yes	Agropyron	1	C3	0	N=0	Trt=Ctr	no	Humid continental	clay loam	16-30	drilled	1.82	4	1.86	4	1	3	1	126	-0.02174	0.5	7.6668
5	165	15	aja	1983	McGinnies & Townsend	none	Pubescent wheatgrass+sainfoin, 30-cm rows	1971	1972	Onobrychis viciifolia	Agropyron trichophorum	CO State University	0	0	0	30	98 PLA/m of row, cone seeder	51	no	Stoneham loan (Ustollic Haplargid	1st	1971-1980	Onobrychis	1	Cool	perennial	yes	Agropyron	1	C3	0	N=0	Trt=Ctr	no	Humid continental	clay loam	16-30	drilled	1.61	4	1.86	4	1	3	1	126	-0.144342	0.5	7.6668
5	166	16	aja	1983	McGinnies & Townsend	none	Pubescent wheatgrass+sicklepod milkvetch, 60-cm rows	1971	1972	Aastragalus falcatus	Agropyron trichophorum	CO State University	0	0	0	60	98 PLA/m of row, cone seeder	12	no	Stoneham loan (Ustollic Haplargid	1st	1971-1980	Astragalus	1	Cool	perennial	yes	Agropyron	1	C3	0	N=0	Trt=Ctr	no	Humid continental	clay loam	46-90	drilled	2.19	4	2.47	4	1	3	1	126	-0.120317	0.5	7.6668
5	167	17	aja	1983	McGinnies & Townsend	none	Pubescent wheatgrass+alfalfa, 60-cm rows	1971	1972	Medicago sativa	Agropyron trichophorum	CO State University	0	0	0	60	98 PLA/m of row, cone seeder	48	no	Stoneham loan (Ustollic Haplargid	1st	1971-1980	Medicago	1	Cool	perennial	yes	Agropyron	1	C3	0	N=0	Trt=Ctr	no	Humid continental	clay loam	46-90	drilled	1.82	4	2.47	4	1	3	1	126	-0.305382	0.5	7.6668
5	168	18	aja	1983	McGinnies & Townsend	none	Pubescent wheatgrass+sainfoin, 60-cm rows	1971	1972	Onobrychis viciifolia	Agropyron trichophorum	CO State University	0	0	0	60	98 PLA/m of row, cone seeder	51	no	Stoneham loan (Ustollic Haplargid	1st	1971-1980	Onobrychis	1	Cool	perennial	yes	Agropyron	1	C3	0	N=0	Trt=Ctr	no	Humid continental	clay loam	46-90	drilled	1.61	4	2.47	4	1	3	1	126	-0.427984	0.5	7.6668
5	169	19	aja	1983	McGinnies & Townsend	none	Crested wheatgrass+ sicklepod milkvetch, 30-cm grass rows	1971	1973	Aastragalus falcatus	Agropyron cristatum	CO State University	0	0	0	30	98 PLA/m of row, cone seeder	10	no	Stoneham loan (Ustollic Haplargid	1st	1971-1980	Astragalus	1	Cool	perennial	yes	Agropyron	1	C3	0	N=0	Trt=Ctr	no	Humid continental	clay loam	16-30	drilled	3.18	4	2.5	4	1	3	1	126	0.24059	0.5	7.6668
5	170	20	aja	1983	McGinnies & Townsend	none	Crested wheatgrass+alfalfa, 30-cm grass rows	1971	1973	Medicago sativa	Agropyron cristatum	CO State University	0	0	0	30	98 PLA/m of row, cone seeder	44	no	Stoneham loan (Ustollic Haplargid	1st	1971-1980	Medicago	1	Cool	perennial	yes	Agropyron	1	C3	0	N=0	Trt=Ctr	no	Humid continental	clay loam	16-30	drilled	2.84	4	2.5	4	1	3	1	126	0.127513	0.5	7.6668
5	171	21	aja	1983	McGinnies & Townsend	none	Crested wheatgrass+Sainfoin, 30-cm grass rows	1971	1973	Onobrychis viciifolia	Agropyron cristatum	CO State University	0	0	0	30	98 PLA/m of row, cone seeder	31	no	Stoneham loan (Ustollic Haplargid	1st	1971-1980	Onobrychis	1	Cool	perennial	yes	Agropyron	1	C3	0	N=0	Trt=Ctr	no	Humid continental	clay loam	16-30	drilled	2.82	4	2.5	4	1	3	1	126	0.120446	0.5	7.6668
5	172	22	aja	1983	McGinnies & Townsend	none	Crested wheatgrass+ sicklepod milkvetch, 60-cm grass rows	1971	1973	Aastragalus falcatus	Agropyron cristatum	CO State University	0	0	0	60	98 PLA/m of row, cone seeder	10	no	Stoneham loan (Ustollic Haplargid	1st	1971-1980	Astragalus	1	Cool	perennial	yes	Agropyron	1	C3	0	N=0	Trt=Ctr	no	Humid continental	clay loam	46-90	drilled	3.18	4	3.52	4	1	3	1	126	-0.10158	0.5	7.6668
5	173	23	aja	1983	McGinnies & Townsend	none	Crested wheatgrass+alfalfa, 60-cm grass rows	1971	1973	Medicago sativa	Agropyron cristatum	CO State University	0	0	0	60	98 PLA/m of row, cone seeder	44	no	Stoneham loan (Ustollic Haplargid	1st	1971-1980	Medicago	1	Cool	perennial	yes	Agropyron	1	C3	0	N=0	Trt=Ctr	no	Humid continental	clay loam	46-90	drilled	2.84	4	3.52	4	1	3	1	126	-0.214657	0.5	7.6668
5	174	24	aja	1983	McGinnies & Townsend	none	Crested wheatgrass+Sainfoin, 60-cm grass rows	1971	1973	Onobrychis viciifolia	Agropyron cristatum	CO State University	0	0	0	60	98 PLA/m of row, cone seeder	31	no	Stoneham loan (Ustollic Haplargid	1st	1971-1980	Onobrychis	1	Cool	perennial	yes	Agropyron	1	C3	0	N=0	Trt=Ctr	no	Humid continental	clay loam	46-90	drilled	2.82	4	3.52	4	1	3	1	126	-0.221724	0.5	7.6668
5	175	25	aja	1983	McGinnies & Townsend	none	Russian wildrye+sicklepod milkvetch, 30-cm rows	1971	1973	Aastragalus falcatus	Psathyrostachys junceus	CO State University	0	0	0	30	98 PLA/m of row, cone seeder	20	no	Stoneham loan (Ustollic Haplargid	1st	1971-1980	Astragalus	1	Cool	perennial	yes	other	1	C3	0	N=0	Trt=Ctr	no	Humid continental	clay loam	16-30	drilled	2.57	4	1.8	4	1	3	1	126	0.356119	0.5	7.6668
5	176	26	aja	1983	McGinnies & Townsend	none	Russian wildrye+alfafa, 30-cm rows	1971	1973	Medicago sativa	Psathyrostachys junceus	CO State University	0	0	0	30	98 PLA/m of row, cone seeder	58	no	Stoneham loan (Ustollic Haplargid	1st	1971-1980	Medicago	1	Cool	perennial	yes	other	1	C3	0	N=0	Trt=Ctr	no	Humid continental	clay loam	16-30	drilled	2.22	4	1.8	4	1	3	1	126	0.209721	0.5	7.6668
5	177	27	aja	1983	McGinnies & Townsend	none	Russian wildrye+sainfoin, 30-cm rows	1971	1973	Onobrychis viciifolia	Psathyrostachys junceus	CO State University	0	0	0	30	98 PLA/m of row, cone seeder	50	no	Stoneham loan (Ustollic Haplargid	1st	1971-1980	Onobrychis	1	Cool	perennial	yes	other	1	C3	0	N=0	Trt=Ctr	no	Humid continental	clay loam	16-30	drilled	1.64	4	1.8	4	1	3	1	126	-0.0930904	0.5	7.6668
5	178	28	aja	1983	McGinnies & Townsend	none	Russian wildrye+sicklepod milkvetch, 60-cm rows	1971	1973	Aastragalus falcatus	Psathyrostachys junceus	CO State University	0	0	0	60	98 PLA/m of row, cone seeder	20	no	Stoneham loan (Ustollic Haplargid	1st	1971-1980	Astragalus	1	Cool	perennial	yes	other	1	C3	0	N=0	Trt=Ctr	no	Humid continental	clay loam	46-90	drilled	2.57	4	2.2	4	1	3	1	126	0.155449	0.5	7.6668
5	179	29	aja	1983	McGinnies & Townsend	none	Russian wildrye+alfafa, 60-cm rows	1971	1973	Medicago sativa	Psathyrostachys junceus	CO State University	0	0	0	60	98 PLA/m of row, cone seeder	58	no	Stoneham loan (Ustollic Haplargid	1st	1971-1980	Medicago	1	Cool	perennial	yes	other	1	C3	0	N=0	Trt=Ctr	no	Humid continental	clay loam	46-90	drilled	2.22	4	2.2	4	1	3	1	126	0.00904984	0.5	7.6668
5	180	30	aja	1983	McGinnies & Townsend	none	Russian wildrye+sainfoin, 60-cm rows	1971	1973	Onobrychis viciifolia	Psathyrostachys junceus	CO State University	0	0	0	60	98 PLA/m of row, cone seeder	50	no	Stoneham loan (Ustollic Haplargid	1st	1971-1980	Onobrychis	1	Cool	perennial	yes	other	1	C3	0	N=0	Trt=Ctr	no	Humid continental	clay loam	46-90	drilled	1.64	4	2.2	4	1	3	1	126	-0.293761	0.5	7.6668
5	181	31	aja	1983	McGinnies & Townsend	none	Pubescent wheatgrass+sicklepod milkvetch, 30-cm rows	1971	1973	Aastragalus falcatus	Agropyron trichophorum	CO State University	0	0	0	30	98 PLA/m of row, cone seeder	15	no	Stoneham loan (Ustollic Haplargid	1st	1971-1980	Astragalus	1	Cool	perennial	yes	Agropyron	1	C3	0	N=0	Trt=Ctr	no	Humid continental	clay loam	16-30	drilled	2.15	4	1.99	4	1	3	1	126	0.0773332	0.5	7.6668
5	182	32	aja	1983	McGinnies & Townsend	none	Pubescent wheatgrass+alfalfa, 30-cm rows	1971	1973	Medicago sativa	Agropyron trichophorum	CO State University	0	0	0	30	98 PLA/m of row, cone seeder	57	no	Stoneham loan (Ustollic Haplargid	1st	1971-1980	Medicago	1	Cool	perennial	yes	Agropyron	1	C3	0	N=0	Trt=Ctr	no	Humid continental	clay loam	16-30	drilled	2.28	4	1.99	4	1	3	1	126	0.136041	0.5	7.6668
5	183	33	aja	1983	McGinnies & Townsend	none	Pubescent wheatgrass+sainfoin, 30-cm rows	1971	1973	Onobrychis viciifolia	Agropyron trichophorum	CO State University	0	0	0	30	98 PLA/m of row, cone seeder	56	no	Stoneham loan (Ustollic Haplargid	1st	1971-1980	Onobrychis	1	Cool	perennial	yes	Agropyron	1	C3	0	N=0	Trt=Ctr	no	Humid continental	clay loam	16-30	drilled	2	4	1.99	4	1	3	1	126	0.00501254	0.5	7.6668
5	184	34	aja	1983	McGinnies & Townsend	none	Pubescent wheatgrass+sicklepod milkvetch, 60-cm rows	1971	1973	Aastragalus falcatus	Agropyron trichophorum	CO State University	0	0	0	60	98 PLA/m of row, cone seeder	15	no	Stoneham loan (Ustollic Haplargid	1st	1971-1980	Astragalus	1	Cool	perennial	yes	Agropyron	1	C3	0	N=0	Trt=Ctr	no	Humid continental	clay loam	46-90	drilled	2.15	4	2.61	4	1	3	1	126	-0.193882	0.5	7.6668
5	185	35	aja	1983	McGinnies & Townsend	none	Pubescent wheatgrass+alfalfa, 60-cm rows	1971	1973	Medicago sativa	Agropyron trichophorum	CO State University	0	0	0	60	98 PLA/m of row, cone seeder	57	no	Stoneham loan (Ustollic Haplargid	1st	1971-1980	Medicago	1	Cool	perennial	yes	Agropyron	1	C3	0	N=0	Trt=Ctr	no	Humid continental	clay loam	46-90	drilled	2.28	4	2.61	4	1	3	1	126	-0.135175	0.5	7.6668
5	186	36	aja	1983	McGinnies & Townsend	none	Pubescent wheatgrass+sainfoin, 60-cm rows	1971	1973	Onobrychis viciifolia	Agropyron trichophorum	CO State University	0	0	0	60	98 PLA/m of row, cone seeder	56	no	Stoneham loan (Ustollic Haplargid	1st	1971-1980	Onobrychis	1	Cool	perennial	yes	Agropyron	1	C3	0	N=0	Trt=Ctr	no	Humid continental	clay loam	46-90	drilled	2	4	2.61	4	1	3	1	126	-0.266203	0.5	7.6668
5	187	37	aja	1983	McGinnies & Townsend	none	Crested wheatgrass+ sicklepod milkvetch, 30-cm grass rows	1971	1974	Aastragalus falcatus	Agropyron cristatum	CO State University	0	0	0	30	98 PLA/m of row, cone seeder	11	no	Stoneham loan (Ustollic Haplargid	1st	1971-1980	Astragalus	1	Cool	perennial	yes	Agropyron	1	C3	0	N=0	Trt=Ctr	no	Humid continental	clay loam	16-30	drilled	3.2	4	2.04	4	1	3	1	126	0.450201	0.5	7.6668
5	188	38	aja	1983	McGinnies & Townsend	none	Crested wheatgrass+alfalfa, 30-cm grass rows	1971	1974	Medicago sativa	Agropyron cristatum	CO State University	0	0	0	30	98 PLA/m of row, cone seeder	41	no	Stoneham loan (Ustollic Haplargid	1st	1971-1980	Medicago	1	Cool	perennial	yes	Agropyron	1	C3	0	N=0	Trt=Ctr	no	Humid continental	clay loam	16-30	drilled	3.55	4	2.04	4	1	3	1	126	0.553998	0.5	7.6668
5	189	39	aja	1983	McGinnies & Townsend	none	Crested wheatgrass+Sainfoin, 30-cm grass rows	1971	1974	Onobrychis viciifolia	Agropyron cristatum	CO State University	0	0	0	30	98 PLA/m of row, cone seeder	24	no	Stoneham loan (Ustollic Haplargid	1st	1971-1980	Onobrychis	1	Cool	perennial	yes	Agropyron	1	C3	0	N=0	Trt=Ctr	no	Humid continental	clay loam	16-30	drilled	2.79	4	2.04	4	1	3	1	126	0.313092	0.5	7.6668
5	190	40	aja	1983	McGinnies & Townsend	none	Crested wheatgrass+ sicklepod milkvetch, 60-cm grass rows	1971	1974	Aastragalus falcatus	Agropyron cristatum	CO State University	0	0	0	60	98 PLA/m of row, cone seeder	11	no	Stoneham loan (Ustollic Haplargid	1st	1971-1980	Astragalus	1	Cool	perennial	yes	Agropyron	1	C3	0	N=0	Trt=Ctr	no	Humid continental	clay loam	46-90	drilled	3.2	4	2.03	4	1	3	1	126	0.455115	0.5	7.6668
5	191	41	aja	1983	McGinnies & Townsend	none	Crested wheatgrass+alfalfa, 60-cm grass rows	1971	1974	Medicago sativa	Agropyron cristatum	CO State University	0	0	0	60	98 PLA/m of row, cone seeder	41	no	Stoneham loan (Ustollic Haplargid	1st	1971-1980	Medicago	1	Cool	perennial	yes	Agropyron	1	C3	0	N=0	Trt=Ctr	no	Humid continental	clay loam	46-90	drilled	3.55	4	2.03	4	1	3	1	126	0.558912	0.5	7.6668
5	192	42	aja	1983	McGinnies & Townsend	none	Crested wheatgrass+Sainfoin, 60-cm grass rows	1971	1974	Onobrychis viciifolia	Agropyron cristatum	CO State University	0	0	0	60	98 PLA/m of row, cone seeder	24	no	Stoneham loan (Ustollic Haplargid	1st	1971-1980	Onobrychis	1	Cool	perennial	yes	Agropyron	1	C3	0	N=0	Trt=Ctr	no	Humid continental	clay loam	46-90	drilled	2.79	4	2.03	4	1	3	1	126	0.318006	0.5	7.6668
5	193	43	aja	1983	McGinnies & Townsend	none	Russian wildrye+sicklepod milkvetch, 30-cm rows	1971	1974	Aastragalus falcatus	Psathyrostachys junceus	CO State University	0	0	0	30	98 PLA/m of row, cone seeder	14	no	Stoneham loan (Ustollic Haplargid	1st	1971-1980	Astragalus	1	Cool	perennial	yes	other	1	C3	0	N=0	Trt=Ctr	no	Humid continental	clay loam	16-30	drilled	2.64	4	1.58	4	1	3	1	126	0.513354	0.5	7.6668
5	194	44	aja	1983	McGinnies & Townsend	none	Russian wildrye+alfafa, 30-cm rows	1971	1974	Medicago sativa	Psathyrostachys junceus	CO State University	0	0	0	30	98 PLA/m of row, cone seeder	48	no	Stoneham loan (Ustollic Haplargid	1st	1971-1980	Medicago	1	Cool	perennial	yes	other	1	C3	0	N=0	Trt=Ctr	no	Humid continental	clay loam	16-30	drilled	3.23	4	1.58	4	1	3	1	126	0.715057	0.5	7.6668
5	195	45	aja	1983	McGinnies & Townsend	none	Russian wildrye+sainfoin, 30-cm rows	1971	1974	Onobrychis viciifolia	Psathyrostachys junceus	CO State University	0	0	0	30	98 PLA/m of row, cone seeder	16	no	Stoneham loan (Ustollic Haplargid	1st	1971-1980	Onobrychis	1	Cool	perennial	yes	other	1	C3	0	N=0	Trt=Ctr	no	Humid continental	clay loam	16-30	drilled	2.12	4	1.58	4	1	3	1	126	0.293991	0.5	7.6668
5	196	46	aja	1983	McGinnies & Townsend	none	Russian wildrye+sicklepod milkvetch, 60-cm rows	1971	1974	Aastragalus falcatus	Psathyrostachys junceus	CO State University	0	0	0	60	98 PLA/m of row, cone seeder	14	no	Stoneham loan (Ustollic Haplargid	1st	1971-1980	Astragalus	1	Cool	perennial	yes	other	1	C3	0	N=0	Trt=Ctr	no	Humid continental	clay loam	46-90	drilled	2.64	4	2.77	4	1	3	1	126	-0.0480684	0.5	7.6668
5	197	47	aja	1983	McGinnies & Townsend	none	Russian wildrye+alfafa, 60-cm rows	1971	1974	Medicago sativa	Psathyrostachys junceus	CO State University	0	0	0	60	98 PLA/m of row, cone seeder	48	no	Stoneham loan (Ustollic Haplargid	1st	1971-1980	Medicago	1	Cool	perennial	yes	other	1	C3	0	N=0	Trt=Ctr	no	Humid continental	clay loam	46-90	drilled	3.23	4	2.77	4	1	3	1	126	0.153635	0.5	7.6668
5	198	48	aja	1983	McGinnies & Townsend	none	Russian wildrye+sainfoin, 60-cm rows	1971	1974	Onobrychis viciifolia	Psathyrostachys junceus	CO State University	0	0	0	60	98 PLA/m of row, cone seeder	16	no	Stoneham loan (Ustollic Haplargid	1st	1971-1980	Onobrychis	1	Cool	perennial	yes	other	1	C3	0	N=0	Trt=Ctr	no	Humid continental	clay loam	46-90	drilled	2.12	4	2.77	4	1	3	1	126	-0.267431	0.5	7.6668
5	199	49	aja	1983	McGinnies & Townsend	none	Pubescent wheatgrass+sicklepod milkvetch, 30-cm rows	1971	1974	Aastragalus falcatus	Agropyron trichophorum	CO State University	0	0	0	30	98 PLA/m of row, cone seeder	16	no	Stoneham loan (Ustollic Haplargid	1st	1971-1980	Astragalus	1	Cool	perennial	yes	Agropyron	1	C3	0	N=0	Trt=Ctr	no	Humid continental	clay loam	16-30	drilled	3.28	4	2.65	4	1	3	1	126	0.213284	0.5	7.6668
5	200	50	aja	1983	McGinnies & Townsend	none	Pubescent wheatgrass+alfalfa, 30-cm rows	1971	1974	Medicago sativa	Agropyron trichophorum	CO State University	0	0	0	30	98 PLA/m of row, cone seeder	55	no	Stoneham loan (Ustollic Haplargid	1st	1971-1980	Medicago	1	Cool	perennial	yes	Agropyron	1	C3	0	N=0	Trt=Ctr	no	Humid continental	clay loam	16-30	drilled	3.27	4	2.65	4	1	3	1	126	0.21023	0.5	7.6668
5	201	51	aja	1983	McGinnies & Townsend	none	Pubescent wheatgrass+sainfoin, 30-cm rows	1971	1974	Onobrychis viciifolia	Agropyron trichophorum	CO State University	0	0	0	30	98 PLA/m of row, cone seeder	45	no	Stoneham loan (Ustollic Haplargid	1st	1971-1980	Onobrychis	1	Cool	perennial	yes	Agropyron	1	C3	0	N=0	Trt=Ctr	no	Humid continental	clay loam	16-30	drilled	2.75	4	2.65	4	1	3	1	126	0.0370413	0.5	7.6668
5	202	52	aja	1983	McGinnies & Townsend	none	Pubescent wheatgrass+sicklepod milkvetch, 60-cm rows	1971	1974	Aastragalus falcatus	Agropyron trichophorum	CO State University	0	0	0	60	98 PLA/m of row, cone seeder	16	no	Stoneham loan (Ustollic Haplargid	1st	1971-1980	Astragalus	1	Cool	perennial	yes	Agropyron	1	C3	0	N=0	Trt=Ctr	no	Humid continental	clay loam	46-90	drilled	3.28	4	3.24	4	1	3	1	126	0.0122701	0.5	7.6668
5	203	53	aja	1983	McGinnies & Townsend	none	Pubescent wheatgrass+alfalfa, 60-cm rows	1971	1974	Medicago sativa	Agropyron trichophorum	CO State University	0	0	0	60	98 PLA/m of row, cone seeder	55	no	Stoneham loan (Ustollic Haplargid	1st	1971-1980	Medicago	1	Cool	perennial	yes	Agropyron	1	C3	0	N=0	Trt=Ctr	no	Humid continental	clay loam	46-90	drilled	3.27	4	3.24	4	1	3	1	126	0.00921666	0.5	7.6668
5	204	54	aja	1983	McGinnies & Townsend	none	Pubescent wheatgrass+sainfoin, 60-cm rows	1971	1974	Onobrychis viciifolia	Agropyron trichophorum	CO State University	0	0	0	60	98 PLA/m of row, cone seeder	45	no	Stoneham loan (Ustollic Haplargid	1st	1971-1980	Onobrychis	1	Cool	perennial	yes	Agropyron	1	C3	0	N=0	Trt=Ctr	no	Humid continental	clay loam	46-90	drilled	2.75	4	3.24	4	1	3	1	126	-0.163972	0.5	7.6668
5	205	55	aja	1983	McGinnies & Townsend	none	Crested wheatgrass+ sicklepod milkvetch, 30-cm grass rows	1971	1975	Aastragalus falcatus	Agropyron cristatum	CO State University	0	0	0	30	98 PLA/m of row, cone seeder	21	no	Stoneham loan (Ustollic Haplargid	1st	1971-1980	Astragalus	1	Cool	perennial	yes	Agropyron	1	C3	0	N=0	Trt=Ctr	no	Humid continental	clay loam	16-30	drilled	3.05	4	2.26	4	1	3	1	126	0.299777	0.5	7.6668
5	206	56	aja	1983	McGinnies & Townsend	none	Crested wheatgrass+alfalfa, 30-cm grass rows	1971	1975	Medicago sativa	Agropyron cristatum	CO State University	0	0	0	30	98 PLA/m of row, cone seeder	40	no	Stoneham loan (Ustollic Haplargid	1st	1971-1980	Medicago	1	Cool	perennial	yes	Agropyron	1	C3	0	N=0	Trt=Ctr	no	Humid continental	clay loam	16-30	drilled	3.38	4	2.26	4	1	3	1	126	0.402511	0.5	7.6668
5	207	57	aja	1983	McGinnies & Townsend	none	Crested wheatgrass+Sainfoin, 30-cm grass rows	1971	1975	Onobrychis viciifolia	Agropyron cristatum	CO State University	0	0	0	30	98 PLA/m of row, cone seeder	26	no	Stoneham loan (Ustollic Haplargid	1st	1971-1980	Onobrychis	1	Cool	perennial	yes	Agropyron	1	C3	0	N=0	Trt=Ctr	no	Humid continental	clay loam	16-30	drilled	2.58	4	2.26	4	1	3	1	126	0.132425	0.5	7.6668
5	208	58	aja	1983	McGinnies & Townsend	none	Crested wheatgrass+ sicklepod milkvetch, 60-cm grass rows	1971	1975	Aastragalus falcatus	Agropyron cristatum	CO State University	0	0	0	60	98 PLA/m of row, cone seeder	21	no	Stoneham loan (Ustollic Haplargid	1st	1971-1980	Astragalus	1	Cool	perennial	yes	Agropyron	1	C3	0	N=0	Trt=Ctr	no	Humid continental	clay loam	46-90	drilled	3.05	4	2.39	4	1	3	1	126	0.243848	0.5	7.6668
5	209	59	aja	1983	McGinnies & Townsend	none	Crested wheatgrass+alfalfa, 60-cm grass rows	1971	1975	Medicago sativa	Agropyron cristatum	CO State University	0	0	0	60	98 PLA/m of row, cone seeder	40	no	Stoneham loan (Ustollic Haplargid	1st	1971-1980	Medicago	1	Cool	perennial	yes	Agropyron	1	C3	0	N=0	Trt=Ctr	no	Humid continental	clay loam	46-90	drilled	3.38	4	2.39	4	1	3	1	126	0.346582	0.5	7.6668
5	210	60	aja	1983	McGinnies & Townsend	none	Crested wheatgrass+Sainfoin, 60-cm grass rows	1971	1975	Onobrychis viciifolia	Agropyron cristatum	CO State University	0	0	0	60	98 PLA/m of row, cone seeder	26	no	Stoneham loan (Ustollic Haplargid	1st	1971-1980	Onobrychis	1	Cool	perennial	yes	Agropyron	1	C3	0	N=0	Trt=Ctr	no	Humid continental	clay loam	46-90	drilled	2.58	4	2.39	4	1	3	1	126	0.076496	0.5	7.6668
5	211	61	aja	1983	McGinnies & Townsend	none	Russian wildrye+sicklepod milkvetch, 30-cm rows	1971	1975	Aastragalus falcatus	Psathyrostachys junceus	CO State University	0	0	0	30	98 PLA/m of row, cone seeder	31	no	Stoneham loan (Ustollic Haplargid	1st	1971-1980	Astragalus	1	Cool	perennial	yes	other	1	C3	0	N=0	Trt=Ctr	no	Humid continental	clay loam	16-30	drilled	2.74	4	1.82	4	1	3	1	126	0.409121	0.5	7.6668
5	212	62	aja	1983	McGinnies & Townsend	none	Russian wildrye+alfafa, 30-cm rows	1971	1975	Medicago sativa	Psathyrostachys junceus	CO State University	0	0	0	30	98 PLA/m of row, cone seeder	52	no	Stoneham loan (Ustollic Haplargid	1st	1971-1980	Medicago	1	Cool	perennial	yes	other	1	C3	0	N=0	Trt=Ctr	no	Humid continental	clay loam	16-30	drilled	3.41	4	1.82	4	1	3	1	126	0.627876	0.5	7.6668
5	213	63	aja	1983	McGinnies & Townsend	none	Russian wildrye+sainfoin, 30-cm rows	1971	1975	Onobrychis viciifolia	Psathyrostachys junceus	CO State University	0	0	0	30	98 PLA/m of row, cone seeder	16	no	Stoneham loan (Ustollic Haplargid	1st	1971-1980	Onobrychis	1	Cool	perennial	yes	other	1	C3	0	N=0	Trt=Ctr	no	Humid continental	clay loam	16-30	drilled	2.23	4	1.82	4	1	3	1	126	0.203165	0.5	7.6668
5	214	64	aja	1983	McGinnies & Townsend	none	Russian wildrye+sicklepod milkvetch, 60-cm rows	1971	1975	Aastragalus falcatus	Psathyrostachys junceus	CO State University	0	0	0	60	98 PLA/m of row, cone seeder	31	no	Stoneham loan (Ustollic Haplargid	1st	1971-1980	Astragalus	1	Cool	perennial	yes	other	1	C3	0	N=0	Trt=Ctr	no	Humid continental	clay loam	46-90	drilled	2.74	4	2.08	4	1	3	1	126	0.27559	0.5	7.6668
5	215	65	aja	1983	McGinnies & Townsend	none	Russian wildrye+alfafa, 60-cm rows	1971	1975	Medicago sativa	Psathyrostachys junceus	CO State University	0	0	0	60	98 PLA/m of row, cone seeder	52	no	Stoneham loan (Ustollic Haplargid	1st	1971-1980	Medicago	1	Cool	perennial	yes	other	1	C3	0	N=0	Trt=Ctr	no	Humid continental	clay loam	46-90	drilled	3.41	4	2.08	4	1	3	1	126	0.494344	0.5	7.6668
5	216	66	aja	1983	McGinnies & Townsend	none	Russian wildrye+sainfoin, 60-cm rows	1971	1975	Onobrychis viciifolia	Psathyrostachys junceus	CO State University	0	0	0	60	98 PLA/m of row, cone seeder	16	no	Stoneham loan (Ustollic Haplargid	1st	1971-1980	Onobrychis	1	Cool	perennial	yes	other	1	C3	0	N=0	Trt=Ctr	no	Humid continental	clay loam	46-90	drilled	2.23	4	2.08	4	1	3	1	126	0.0696337	0.5	7.6668
5	217	67	aja	1983	McGinnies & Townsend	none	Pubescent wheatgrass+sicklepod milkvetch, 30-cm rows	1971	1975	Aastragalus falcatus	Agropyron trichophorum	CO State University	0	0	0	30	98 PLA/m of row, cone seeder	45	no	Stoneham loan (Ustollic Haplargid	1st	1971-1980	Astragalus	1	Cool	perennial	yes	Agropyron	1	C3	0	N=0	Trt=Ctr	no	Humid continental	clay loam	16-30	drilled	2.63	4	2.12	4	1	3	1	126	0.215568	0.5	7.6668
5	218	68	aja	1983	McGinnies & Townsend	none	Pubescent wheatgrass+alfalfa, 30-cm rows	1971	1975	Medicago sativa	Agropyron trichophorum	CO State University	0	0	0	30	98 PLA/m of row, cone seeder	67	no	Stoneham loan (Ustollic Haplargid	1st	1971-1980	Medicago	1	Cool	perennial	yes	Agropyron	1	C3	0	N=0	Trt=Ctr	no	Humid continental	clay loam	16-30	drilled	3.38	4	2.12	4	1	3	1	126	0.46646	0.5	7.6668
5	219	69	aja	1983	McGinnies & Townsend	none	Pubescent wheatgrass+sainfoin, 30-cm rows	1971	1975	Onobrychis viciifolia	Agropyron trichophorum	CO State University	0	0	0	30	98 PLA/m of row, cone seeder	37	no	Stoneham loan (Ustollic Haplargid	1st	1971-1980	Onobrychis	1	Cool	perennial	yes	Agropyron	1	C3	0	N=0	Trt=Ctr	no	Humid continental	clay loam	16-30	drilled	2.54	4	2.12	4	1	3	1	126	0.180748	0.5	7.6668
5	220	70	aja	1983	McGinnies & Townsend	none	Pubescent wheatgrass+sicklepod milkvetch, 60-cm rows	1971	1975	Aastragalus falcatus	Agropyron trichophorum	CO State University	0	0	0	60	98 PLA/m of row, cone seeder	45	no	Stoneham loan (Ustollic Haplargid	1st	1971-1980	Astragalus	1	Cool	perennial	yes	Agropyron	1	C3	0	N=0	Trt=Ctr	no	Humid continental	clay loam	46-90	drilled	2.63	4	2.48	4	1	3	1	126	0.0587253	0.5	7.6668
5	221	71	aja	1983	McGinnies & Townsend	none	Pubescent wheatgrass+alfalfa, 60-cm rows	1971	1975	Medicago sativa	Agropyron trichophorum	CO State University	0	0	0	60	98 PLA/m of row, cone seeder	67	no	Stoneham loan (Ustollic Haplargid	1st	1971-1980	Medicago	1	Cool	perennial	yes	Agropyron	1	C3	0	N=0	Trt=Ctr	no	Humid continental	clay loam	46-90	drilled	3.38	4	2.48	4	1	3	1	126	0.309617	0.5	7.6668
5	222	72	aja	1983	McGinnies & Townsend	none	Pubescent wheatgrass+sainfoin, 60-cm rows	1971	1975	Onobrychis viciifolia	Agropyron trichophorum	CO State University	0	0	0	60	98 PLA/m of row, cone seeder	37	no	Stoneham loan (Ustollic Haplargid	1st	1971-1980	Onobrychis	1	Cool	perennial	yes	Agropyron	1	C3	0	N=0	Trt=Ctr	no	Humid continental	clay loam	46-90	drilled	2.54	4	2.48	4	1	3	1	126	0.0239055	0.5	7.6668
5	223	73	aja	1983	McGinnies & Townsend	none	Crested wheatgrass+ sicklepod milkvetch, 30-cm grass rows	1971	1976	Aastragalus falcatus	Agropyron cristatum	CO State University	0	0	0	30	98 PLA/m of row, cone seeder	25	no	Stoneham loan (Ustollic Haplargid	1st	1971-1980	Astragalus	1	Cool	perennial	yes	Agropyron	1	C3	0	N=0	Trt=Ctr	no	Humid continental	clay loam	16-30	drilled	1.84	4	1.2	4	1	3	1	126	0.427444	0.5	7.6668
5	224	74	aja	1983	McGinnies & Townsend	none	Crested wheatgrass+alfalfa, 30-cm grass rows	1971	1976	Medicago sativa	Agropyron cristatum	CO State University	0	0	0	30	98 PLA/m of row, cone seeder	51	no	Stoneham loan (Ustollic Haplargid	1st	1971-1980	Medicago	1	Cool	perennial	yes	Agropyron	1	C3	0	N=0	Trt=Ctr	no	Humid continental	clay loam	16-30	drilled	2.23	4	1.2	4	1	3	1	126	0.61968	0.5	7.6668
5	225	75	aja	1983	McGinnies & Townsend	none	Crested wheatgrass+Sainfoin, 30-cm grass rows	1971	1976	Onobrychis viciifolia	Agropyron cristatum	CO State University	0	0	0	30	98 PLA/m of row, cone seeder	21	no	Stoneham loan (Ustollic Haplargid	1st	1971-1980	Onobrychis	1	Cool	perennial	yes	Agropyron	1	C3	0	N=0	Trt=Ctr	no	Humid continental	clay loam	16-30	drilled	1.63	4	1.2	4	1	3	1	126	0.306258	0.5	7.6668
5	226	76	aja	1983	McGinnies & Townsend	none	Crested wheatgrass+ sicklepod milkvetch, 60-cm grass rows	1971	1976	Aastragalus falcatus	Agropyron cristatum	CO State University	0	0	0	60	98 PLA/m of row, cone seeder	25	no	Stoneham loan (Ustollic Haplargid	1st	1971-1980	Astragalus	1	Cool	perennial	yes	Agropyron	1	C3	0	N=0	Trt=Ctr	no	Humid continental	clay loam	46-90	drilled	1.84	4	1.53	4	1	3	1	126	0.184498	0.5	7.6668
5	227	77	aja	1983	McGinnies & Townsend	none	Crested wheatgrass+alfalfa, 60-cm grass rows	1971	1976	Medicago sativa	Agropyron cristatum	CO State University	0	0	0	60	98 PLA/m of row, cone seeder	51	no	Stoneham loan (Ustollic Haplargid	1st	1971-1980	Medicago	1	Cool	perennial	yes	Agropyron	1	C3	0	N=0	Trt=Ctr	no	Humid continental	clay loam	46-90	drilled	2.23	4	1.53	4	1	3	1	126	0.376734	0.5	7.6668
5	228	78	aja	1983	McGinnies & Townsend	none	Crested wheatgrass+Sainfoin, 60-cm grass rows	1971	1976	Onobrychis viciifolia	Agropyron cristatum	CO State University	0	0	0	60	98 PLA/m of row, cone seeder	21	no	Stoneham loan (Ustollic Haplargid	1st	1971-1980	Onobrychis	1	Cool	perennial	yes	Agropyron	1	C3	0	N=0	Trt=Ctr	no	Humid continental	clay loam	46-90	drilled	1.63	4	1.53	4	1	3	1	126	0.0633123	0.5	7.6668
5	229	79	aja	1983	McGinnies & Townsend	none	Russian wildrye+sicklepod milkvetch, 30-cm rows	1971	1976	Aastragalus falcatus	Psathyrostachys junceus	CO State University	0	0	0	30	98 PLA/m of row, cone seeder	24	no	Stoneham loan (Ustollic Haplargid	1st	1971-1980	Astragalus	1	Cool	perennial	yes	other	1	C3	0	N=0	Trt=Ctr	no	Humid continental	clay loam	16-30	drilled	1.53	4	0.81	4	1	3	1	126	0.635989	0.5	7.6668
5	230	80	aja	1983	McGinnies & Townsend	none	Russian wildrye+alfafa, 30-cm rows	1971	1976	Medicago sativa	Psathyrostachys junceus	CO State University	0	0	0	30	98 PLA/m of row, cone seeder	56	no	Stoneham loan (Ustollic Haplargid	1st	1971-1980	Medicago	1	Cool	perennial	yes	other	1	C3	0	N=0	Trt=Ctr	no	Humid continental	clay loam	16-30	drilled	2.28	4	0.81	4	1	3	1	126	1.0349	0.5	7.6668
5	231	81	aja	1983	McGinnies & Townsend	none	Russian wildrye+sainfoin, 30-cm rows	1971	1976	Onobrychis viciifolia	Psathyrostachys junceus	CO State University	0	0	0	30	98 PLA/m of row, cone seeder	10	no	Stoneham loan (Ustollic Haplargid	1st	1971-1980	Onobrychis	1	Cool	perennial	yes	other	1	C3	0	N=0	Trt=Ctr	no	Humid continental	clay loam	16-30	drilled	1.33	4	0.81	4	1	3	1	126	0.4959	0.5	7.6668
5	232	82	aja	1983	McGinnies & Townsend	none	Russian wildrye+sicklepod milkvetch, 60-cm rows	1971	1976	Aastragalus falcatus	Psathyrostachys junceus	CO State University	0	0	0	60	98 PLA/m of row, cone seeder	24	no	Stoneham loan (Ustollic Haplargid	1st	1971-1980	Astragalus	1	Cool	perennial	yes	other	1	C3	0	N=0	Trt=Ctr	no	Humid continental	clay loam	46-90	drilled	1.53	4	1.32	4	1	3	1	126	0.147636	0.5	7.6668
5	233	83	aja	1983	McGinnies & Townsend	none	Russian wildrye+alfafa, 60-cm rows	1971	1976	Medicago sativa	Psathyrostachys junceus	CO State University	0	0	0	60	98 PLA/m of row, cone seeder	56	no	Stoneham loan (Ustollic Haplargid	1st	1971-1980	Medicago	1	Cool	perennial	yes	other	1	C3	0	N=0	Trt=Ctr	no	Humid continental	clay loam	46-90	drilled	2.28	4	1.32	4	1	3	1	126	0.546544	0.5	7.6668
5	234	84	aja	1983	McGinnies & Townsend	none	Russian wildrye+sainfoin, 60-cm rows	1971	1976	Onobrychis viciifolia	Psathyrostachys junceus	CO State University	0	0	0	60	98 PLA/m of row, cone seeder	10	no	Stoneham loan (Ustollic Haplargid	1st	1971-1980	Onobrychis	1	Cool	perennial	yes	other	1	C3	0	N=0	Trt=Ctr	no	Humid continental	clay loam	46-90	drilled	1.33	4	1.32	4	1	3	1	126	0.00754721	0.5	7.6668
5	235	85	aja	1983	McGinnies & Townsend	none	Pubescent wheatgrass+sicklepod milkvetch, 30-cm rows	1971	1976	Aastragalus falcatus	Agropyron trichophorum	CO State University	0	0	0	30	98 PLA/m of row, cone seeder	30	no	Stoneham loan (Ustollic Haplargid	1st	1971-1980	Astragalus	1	Cool	perennial	yes	Agropyron	1	C3	0	N=0	Trt=Ctr	no	Humid continental	clay loam	16-30	drilled	1.36	4	1.19	4	1	3	1	126	0.133531	0.5	7.6668
5	236	86	aja	1983	McGinnies & Townsend	none	Pubescent wheatgrass+alfalfa, 30-cm rows	1971	1976	Medicago sativa	Agropyron trichophorum	CO State University	0	0	0	30	98 PLA/m of row, cone seeder	68	no	Stoneham loan (Ustollic Haplargid	1st	1971-1980	Medicago	1	Cool	perennial	yes	Agropyron	1	C3	0	N=0	Trt=Ctr	no	Humid continental	clay loam	16-30	drilled	2	4	1.19	4	1	3	1	126	0.519194	0.5	7.6668
5	237	87	aja	1983	McGinnies & Townsend	none	Pubescent wheatgrass+sainfoin, 30-cm rows	1971	1976	Onobrychis viciifolia	Agropyron trichophorum	CO State University	0	0	0	30	98 PLA/m of row, cone seeder	19	no	Stoneham loan (Ustollic Haplargid	1st	1971-1980	Onobrychis	1	Cool	perennial	yes	Agropyron	1	C3	0	N=0	Trt=Ctr	no	Humid continental	clay loam	16-30	drilled	1.16	4	1.19	4	1	3	1	126	-0.0255333	0.5	7.6668
5	238	88	aja	1983	McGinnies & Townsend	none	Pubescent wheatgrass+sicklepod milkvetch, 60-cm rows	1971	1976	Aastragalus falcatus	Agropyron trichophorum	CO State University	0	0	0	60	98 PLA/m of row, cone seeder	30	no	Stoneham loan (Ustollic Haplargid	1st	1971-1980	Astragalus	1	Cool	perennial	yes	Agropyron	1	C3	0	N=0	Trt=Ctr	no	Humid continental	clay loam	46-90	drilled	1.36	4	1.47	4	1	3	1	126	-0.0777777	0.5	7.6668
5	239	89	aja	1983	McGinnies & Townsend	none	Pubescent wheatgrass+alfalfa, 60-cm rows	1971	1976	Medicago sativa	Agropyron trichophorum	CO State University	0	0	0	60	98 PLA/m of row, cone seeder	68	no	Stoneham loan (Ustollic Haplargid	1st	1971-1980	Medicago	1	Cool	perennial	yes	Agropyron	1	C3	0	N=0	Trt=Ctr	no	Humid continental	clay loam	46-90	drilled	2	4	1.47	4	1	3	1	126	0.307885	0.5	7.6668
5	240	90	aja	1983	McGinnies & Townsend	none	Pubescent wheatgrass+sainfoin, 60-cm rows	1971	1976	Onobrychis viciifolia	Agropyron trichophorum	CO State University	0	0	0	60	98 PLA/m of row, cone seeder	19	no	Stoneham loan (Ustollic Haplargid	1st	1971-1980	Onobrychis	1	Cool	perennial	yes	Agropyron	1	C3	0	N=0	Trt=Ctr	no	Humid continental	clay loam	46-90	drilled	1.16	4	1.47	4	1	3	1	126	-0.236842	0.5	7.6668
5	241	91	aja	1983	McGinnies & Townsend	none	Crested wheatgrass+ sicklepod milkvetch, 30-cm grass rows	1971	1978	Aastragalus falcatus	Agropyron cristatum	CO State University	0	0	0	30	98 PLA/m of row, cone seeder	25	no	Stoneham loan (Ustollic Haplargid	1st	1971-1980	Astragalus	1	Cool	perennial	yes	Agropyron	1	C3	0	N=0	Trt=Ctr	no	Humid continental	clay loam	16-30	drilled	3.05	4	2.46	4	1	3	1	126	0.21498	0.5	7.6668
5	242	92	aja	1983	McGinnies & Townsend	none	Crested wheatgrass+alfalfa, 30-cm grass rows	1971	1978	Medicago sativa	Agropyron cristatum	CO State University	0	0	0	30	98 PLA/m of row, cone seeder	38	no	Stoneham loan (Ustollic Haplargid	1st	1971-1980	Medicago	1	Cool	perennial	yes	Agropyron	1	C3	0	N=0	Trt=Ctr	no	Humid continental	clay loam	16-30	drilled	3.16	4	2.46	4	1	3	1	126	0.250411	0.5	7.6668
5	243	93	aja	1983	McGinnies & Townsend	none	Crested wheatgrass+Sainfoin, 30-cm grass rows	1971	1978	Onobrychis viciifolia	Agropyron cristatum	CO State University	0	0	0	30	98 PLA/m of row, cone seeder	0	no	Stoneham loan (Ustollic Haplargid	1st	1971-1980	Onobrychis	1	Cool	perennial	yes	Agropyron	1	C3	0	N=0	Trt=Ctr	no	Humid continental	clay loam	16-30	drilled	2.07	4	2.46	4	1	3	1	126	-0.172613	0.5	7.6668
5	244	94	aja	1983	McGinnies & Townsend	none	Crested wheatgrass+ sicklepod milkvetch, 60-cm grass rows	1971	1978	Aastragalus falcatus	Agropyron cristatum	CO State University	0	0	0	60	98 PLA/m of row, cone seeder	25	no	Stoneham loan (Ustollic Haplargid	1st	1971-1980	Astragalus	1	Cool	perennial	yes	Agropyron	1	C3	0	N=0	Trt=Ctr	no	Humid continental	clay loam	46-90	drilled	3.05	4	2.19	4	1	3	1	126	0.33124	0.5	7.6668
5	245	95	aja	1983	McGinnies & Townsend	none	Crested wheatgrass+alfalfa, 60-cm grass rows	1971	1978	Medicago sativa	Agropyron cristatum	CO State University	0	0	0	60	98 PLA/m of row, cone seeder	38	no	Stoneham loan (Ustollic Haplargid	1st	1971-1980	Medicago	1	Cool	perennial	yes	Agropyron	1	C3	0	N=0	Trt=Ctr	no	Humid continental	clay loam	46-90	drilled	3.16	4	2.19	4	1	3	1	126	0.36667	0.5	7.6668
5	246	96	aja	1983	McGinnies & Townsend	none	Crested wheatgrass+Sainfoin, 60-cm grass rows	1971	1978	Onobrychis viciifolia	Agropyron cristatum	CO State University	0	0	0	60	98 PLA/m of row, cone seeder	0	no	Stoneham loan (Ustollic Haplargid	1st	1971-1980	Onobrychis	1	Cool	perennial	yes	Agropyron	1	C3	0	N=0	Trt=Ctr	no	Humid continental	clay loam	46-90	drilled	2.07	4	2.19	4	1	3	1	126	-0.0563529	0.5	7.6668
5	247	97	aja	1983	McGinnies & Townsend	none	Russian wildrye+sicklepod milkvetch, 30-cm rows	1971	1978	Aastragalus falcatus	Psathyrostachys junceus	CO State University	0	0	0	30	98 PLA/m of row, cone seeder	12	no	Stoneham loan (Ustollic Haplargid	1st	1971-1980	Astragalus	1	Cool	perennial	yes	other	1	C3	0	N=0	Trt=Ctr	no	Humid continental	clay loam	16-30	drilled	3.29	4	2.35	4	1	3	1	126	0.336472	0.5	7.6668
5	248	98	aja	1983	McGinnies & Townsend	none	Russian wildrye+alfafa, 30-cm rows	1971	1978	Medicago sativa	Psathyrostachys junceus	CO State University	0	0	0	30	98 PLA/m of row, cone seeder	31	no	Stoneham loan (Ustollic Haplargid	1st	1971-1980	Medicago	1	Cool	perennial	yes	other	1	C3	0	N=0	Trt=Ctr	no	Humid continental	clay loam	16-30	drilled	3.93	4	2.35	4	1	3	1	126	0.514224	0.5	7.6668
5	249	99	aja	1983	McGinnies & Townsend	none	Russian wildrye+sainfoin, 30-cm rows	1971	1978	Onobrychis viciifolia	Psathyrostachys junceus	CO State University	0	0	0	30	98 PLA/m of row, cone seeder	0	no	Stoneham loan (Ustollic Haplargid	1st	1971-1980	Onobrychis	1	Cool	perennial	yes	other	1	C3	0	N=0	Trt=Ctr	no	Humid continental	clay loam	16-30	drilled	3.1	4	2.35	4	1	3	1	126	0.276987	0.5	7.6668
5	250	100	aja	1983	McGinnies & Townsend	none	Russian wildrye+sicklepod milkvetch, 60-cm rows	1971	1978	Aastragalus falcatus	Psathyrostachys junceus	CO State University	0	0	0	60	98 PLA/m of row, cone seeder	12	no	Stoneham loan (Ustollic Haplargid	1st	1971-1980	Astragalus	1	Cool	perennial	yes	other	1	C3	0	N=0	Trt=Ctr	no	Humid continental	clay loam	46-90	drilled	3.29	4	2.87	4	1	3	1	126	0.136576	0.5	7.6668
5	251	101	aja	1983	McGinnies & Townsend	none	Russian wildrye+alfafa, 60-cm rows	1971	1978	Medicago sativa	Psathyrostachys junceus	CO State University	0	0	0	60	98 PLA/m of row, cone seeder	31	no	Stoneham loan (Ustollic Haplargid	1st	1971-1980	Medicago	1	Cool	perennial	yes	other	1	C3	0	N=0	Trt=Ctr	no	Humid continental	clay loam	46-90	drilled	3.93	4	2.87	4	1	3	1	126	0.314327	0.5	7.6668
5	252	102	aja	1983	McGinnies & Townsend	none	Russian wildrye+sainfoin, 60-cm rows	1971	1978	Onobrychis viciifolia	Psathyrostachys junceus	CO State University	0	0	0	60	98 PLA/m of row, cone seeder	0	no	Stoneham loan (Ustollic Haplargid	1st	1971-1980	Onobrychis	1	Cool	perennial	yes	other	1	C3	0	N=0	Trt=Ctr	no	Humid continental	clay loam	46-90	drilled	3.1	4	2.87	4	1	3	1	126	0.0770901	0.5	7.6668
5	253	103	aja	1983	McGinnies & Townsend	none	Pubescent wheatgrass+sicklepod milkvetch, 30-cm rows	1971	1978	Aastragalus falcatus	Agropyron trichophorum	CO State University	0	0	0	30	98 PLA/m of row, cone seeder	100	no	Stoneham loan (Ustollic Haplargid	1st	1971-1980	Astragalus	1	Cool	perennial	yes	Agropyron	1	C3	0	N=0	Trt=Ctr	no	Humid continental	clay loam	16-30	drilled	0.37	4	0.46	4	1	3	1	126	-0.217723	0.5	7.6668
5	254	104	aja	1983	McGinnies & Townsend	none	Pubescent wheatgrass+alfalfa, 30-cm rows	1971	1978	Medicago sativa	Agropyron trichophorum	CO State University	0	0	0	30	98 PLA/m of row, cone seeder	85	no	Stoneham loan (Ustollic Haplargid	1st	1971-1980	Medicago	1	Cool	perennial	yes	Agropyron	1	C3	0	N=0	Trt=Ctr	no	Humid continental	clay loam	16-30	drilled	1.72	4	0.46	4	1	3	1	126	1.31885	0.5	7.6668
5	255	105	aja	1983	McGinnies & Townsend	none	Pubescent wheatgrass+sainfoin, 30-cm rows	1971	1978	Onobrychis viciifolia	Agropyron trichophorum	CO State University	0	0	0	30	98 PLA/m of row, cone seeder	0	no	Stoneham loan (Ustollic Haplargid	1st	1971-1980	Onobrychis	1	Cool	perennial	yes	Agropyron	1	C3	0	N=0	Trt=Ctr	no	Humid continental	clay loam	16-30	drilled	0.2	4	0.46	4	1	3	1	126	-0.832909	0.5	7.6668
5	256	106	aja	1983	McGinnies & Townsend	none	Pubescent wheatgrass+sicklepod milkvetch, 60-cm rows	1971	1978	Aastragalus falcatus	Agropyron trichophorum	CO State University	0	0	0	60	98 PLA/m of row, cone seeder	100	no	Stoneham loan (Ustollic Haplargid	1st	1971-1980	Astragalus	1	Cool	perennial	yes	Agropyron	1	C3	0	N=0	Trt=Ctr	no	Humid continental	clay loam	46-90	drilled	0.37	4	1.08	4	1	3	1	126	-1.07121	0.5	7.6668
5	257	107	aja	1983	McGinnies & Townsend	none	Pubescent wheatgrass+alfalfa, 60-cm rows	1971	1978	Medicago sativa	Agropyron trichophorum	CO State University	0	0	0	60	98 PLA/m of row, cone seeder	85	no	Stoneham loan (Ustollic Haplargid	1st	1971-1980	Medicago	1	Cool	perennial	yes	Agropyron	1	C3	0	N=0	Trt=Ctr	no	Humid continental	clay loam	46-90	drilled	1.72	4	1.08	4	1	3	1	126	0.465363	0.5	7.6668
5	258	108	aja	1983	McGinnies & Townsend	none	Pubescent wheatgrass+sainfoin, 60-cm rows	1971	1978	Onobrychis viciifolia	Agropyron trichophorum	CO State University	0	0	0	60	98 PLA/m of row, cone seeder	0	no	Stoneham loan (Ustollic Haplargid	1st	1971-1980	Onobrychis	1	Cool	perennial	yes	Agropyron	1	C3	0	N=0	Trt=Ctr	no	Humid continental	clay loam	46-90	drilled	0.2	4	1.08	4	1	3	1	126	-1.6864	0.5	7.6668
5	259	109	aja	1983	McGinnies & Townsend	none	Crested wheatgrass+ sicklepod milkvetch, 30-cm grass rows	1971	1980	Aastragalus falcatus	Agropyron cristatum	CO State University	0	0	0	30	98 PLA/m of row, cone seeder	19	no	Stoneham loan (Ustollic Haplargid	1st	1971-1980	Astragalus	1	Cool	perennial	yes	Agropyron	1	C3	0	N=0	Trt=Ctr	no	Humid continental	clay loam	16-30	drilled	4.32	4	2.41	4	1	3	1	126	0.583629	0.5	7.6668
5	260	110	aja	1983	McGinnies & Townsend	none	Crested wheatgrass+alfalfa, 30-cm grass rows	1971	1980	Medicago sativa	Agropyron cristatum	CO State University	0	0	0	30	98 PLA/m of row, cone seeder	0	no	Stoneham loan (Ustollic Haplargid	1st	1971-1980	Medicago	1	Cool	perennial	yes	Agropyron	1	C3	0	N=0	Trt=Ctr	no	Humid continental	clay loam	16-30	drilled	3.14	4	2.41	4	1	3	1	126	0.264596	0.5	7.6668
5	261	111	aja	1983	McGinnies & Townsend	none	Crested wheatgrass+Sainfoin, 30-cm grass rows	1971	1980	Onobrychis viciifolia	Agropyron cristatum	CO State University	0	0	0	30	98 PLA/m of row, cone seeder	0	no	Stoneham loan (Ustollic Haplargid	1st	1971-1980	Onobrychis	1	Cool	perennial	yes	Agropyron	1	C3	0	N=0	Trt=Ctr	no	Humid continental	clay loam	16-30	drilled	3.27	4	2.41	4	1	3	1	126	0.305163	0.5	7.6668
5	262	112	aja	1983	McGinnies & Townsend	none	Crested wheatgrass+ sicklepod milkvetch, 60-cm grass rows	1971	1980	Aastragalus falcatus	Agropyron cristatum	CO State University	0	0	0	60	98 PLA/m of row, cone seeder	19	no	Stoneham loan (Ustollic Haplargid	1st	1971-1980	Astragalus	1	Cool	perennial	yes	Agropyron	1	C3	0	N=0	Trt=Ctr	no	Humid continental	clay loam	46-90	drilled	4.32	4	2.68	4	1	3	1	126	0.477439	0.5	7.6668
5	263	113	aja	1983	McGinnies & Townsend	none	Crested wheatgrass+alfalfa, 60-cm grass rows	1971	1980	Medicago sativa	Agropyron cristatum	CO State University	0	0	0	60	98 PLA/m of row, cone seeder	0	no	Stoneham loan (Ustollic Haplargid	1st	1971-1980	Medicago	1	Cool	perennial	yes	Agropyron	1	C3	0	N=0	Trt=Ctr	no	Humid continental	clay loam	46-90	drilled	3.14	4	2.68	4	1	3	1	126	0.158406	0.5	7.6668
5	264	114	aja	1983	McGinnies & Townsend	none	Crested wheatgrass+Sainfoin, 60-cm grass rows	1971	1980	Onobrychis viciifolia	Agropyron cristatum	CO State University	0	0	0	60	98 PLA/m of row, cone seeder	0	no	Stoneham loan (Ustollic Haplargid	1st	1971-1980	Onobrychis	1	Cool	perennial	yes	Agropyron	1	C3	0	N=0	Trt=Ctr	no	Humid continental	clay loam	46-90	drilled	3.27	4	2.68	4	1	3	1	126	0.198973	0.5	7.6668
5	265	115	aja	1983	McGinnies & Townsend	none	Russian wildrye+sicklepod milkvetch, 30-cm rows	1971	1980	Aastragalus falcatus	Psathyrostachys junceus	CO State University	0	0	0	30	98 PLA/m of row, cone seeder	18	no	Stoneham loan (Ustollic Haplargid	1st	1971-1980	Astragalus	1	Cool	perennial	yes	other	1	C3	0	N=0	Trt=Ctr	no	Humid continental	clay loam	16-30	drilled	3.52	4	1.65	4	1	3	1	126	0.757686	0.5	7.6668
5	266	116	aja	1983	McGinnies & Townsend	none	Russian wildrye+alfafa, 30-cm rows	1971	1980	Medicago sativa	Psathyrostachys junceus	CO State University	0	0	0	30	98 PLA/m of row, cone seeder	0	no	Stoneham loan (Ustollic Haplargid	1st	1971-1980	Medicago	1	Cool	perennial	yes	other	1	C3	0	N=0	Trt=Ctr	no	Humid continental	clay loam	16-30	drilled	3.42	4	1.65	4	1	3	1	126	0.728865	0.5	7.6668
5	267	117	aja	1983	McGinnies & Townsend	none	Russian wildrye+sainfoin, 30-cm rows	1971	1980	Onobrychis viciifolia	Psathyrostachys junceus	CO State University	0	0	0	30	98 PLA/m of row, cone seeder	0	no	Stoneham loan (Ustollic Haplargid	1st	1971-1980	Onobrychis	1	Cool	perennial	yes	other	1	C3	0	N=0	Trt=Ctr	no	Humid continental	clay loam	16-30	drilled	2.58	4	1.65	4	1	3	1	126	0.447014	0.5	7.6668
5	268	118	aja	1983	McGinnies & Townsend	none	Russian wildrye+sicklepod milkvetch, 60-cm rows	1971	1980	Aastragalus falcatus	Psathyrostachys junceus	CO State University	0	0	0	60	98 PLA/m of row, cone seeder	18	no	Stoneham loan (Ustollic Haplargid	1st	1971-1980	Astragalus	1	Cool	perennial	yes	other	1	C3	0	N=0	Trt=Ctr	no	Humid continental	clay loam	46-90	drilled	3.52	4	1.73	4	1	3	1	126	0.71034	0.5	7.6668
5	269	119	aja	1983	McGinnies & Townsend	none	Russian wildrye+alfafa, 60-cm rows	1971	1980	Medicago sativa	Psathyrostachys junceus	CO State University	0	0	0	60	98 PLA/m of row, cone seeder	0	no	Stoneham loan (Ustollic Haplargid	1st	1971-1980	Medicago	1	Cool	perennial	yes	other	1	C3	0	N=0	Trt=Ctr	no	Humid continental	clay loam	46-90	drilled	3.42	4	1.73	4	1	3	1	126	0.681519	0.5	7.6668
5	270	120	aja	1983	McGinnies & Townsend	none	Russian wildrye+sainfoin, 60-cm rows	1971	1980	Onobrychis viciifolia	Psathyrostachys junceus	CO State University	0	0	0	60	98 PLA/m of row, cone seeder	0	no	Stoneham loan (Ustollic Haplargid	1st	1971-1980	Onobrychis	1	Cool	perennial	yes	other	1	C3	0	N=0	Trt=Ctr	no	Humid continental	clay loam	46-90	drilled	2.58	4	1.73	4	1	3	1	126	0.399668	0.5	7.6668
5	271	121	aja	1983	McGinnies & Townsend	none	Pubescent wheatgrass+sicklepod milkvetch, 30-cm rows	1971	1980	Aastragalus falcatus	Agropyron trichophorum	CO State University	0	0	0	30	98 PLA/m of row, cone seeder	35	no	Stoneham loan (Ustollic Haplargid	1st	1971-1980	Astragalus	1	Cool	perennial	yes	Agropyron	1	C3	0	N=0	Trt=Ctr	no	Humid continental	clay loam	16-30	drilled	1.45	4	0.08	4	1	3	1	126	2.89729	0.5	7.6668
5	272	122	aja	1983	McGinnies & Townsend	none	Pubescent wheatgrass+alfalfa, 30-cm rows	1971	1980	Medicago sativa	Agropyron trichophorum	CO State University	0	0	0	30	98 PLA/m of row, cone seeder	53	no	Stoneham loan (Ustollic Haplargid	1st	1971-1980	Medicago	1	Cool	perennial	yes	Agropyron	1	C3	0	N=0	Trt=Ctr	no	Humid continental	clay loam	16-30	drilled	2.61	4	0.08	4	1	3	1	126	3.48508	0.5	7.6668
5	273	123	aja	1983	McGinnies & Townsend	none	Pubescent wheatgrass+sainfoin, 30-cm rows	1971	1980	Onobrychis viciifolia	Agropyron trichophorum	CO State University	0	0	0	30	98 PLA/m of row, cone seeder	0	no	Stoneham loan (Ustollic Haplargid	1st	1971-1980	Onobrychis	1	Cool	perennial	yes	Agropyron	1	C3	0	N=0	Trt=Ctr	no	Humid continental	clay loam	16-30	drilled	1.35	4	0.08	4	1	3	1	126	2.82583	0.5	7.6668
5	274	124	aja	1983	McGinnies & Townsend	none	Pubescent wheatgrass+sicklepod milkvetch, 60-cm rows	1971	1980	Aastragalus falcatus	Agropyron trichophorum	CO State University	0	0	0	60	98 PLA/m of row, cone seeder	35	no	Stoneham loan (Ustollic Haplargid	1st	1971-1980	Astragalus	1	Cool	perennial	yes	Agropyron	1	C3	0	N=0	Trt=Ctr	no	Humid continental	clay loam	46-90	drilled	1.45	4	1.5	4	1	3	1	126	-0.0339016	0.5	7.6668
5	275	125	aja	1983	McGinnies & Townsend	none	Pubescent wheatgrass+alfalfa, 60-cm rows	1971	1980	Medicago sativa	Agropyron trichophorum	CO State University	0	0	0	60	98 PLA/m of row, cone seeder	53	no	Stoneham loan (Ustollic Haplargid	1st	1971-1980	Medicago	1	Cool	perennial	yes	Agropyron	1	C3	0	N=0	Trt=Ctr	no	Humid continental	clay loam	46-90	drilled	2.61	4	1.5	4	1	3	1	126	0.553885	0.5	7.6668
5	276	126	aja	1983	McGinnies & Townsend	none	Pubescent wheatgrass+sainfoin, 60-cm rows	1971	1980	Onobrychis viciifolia	Agropyron trichophorum	CO State University	0	0	0	60	98 PLA/m of row, cone seeder	0	no	Stoneham loan (Ustollic Haplargid	1st	1971-1980	Onobrychis	1	Cool	perennial	yes	Agropyron	1	C3	0	N=0	Trt=Ctr	no	Humid continental	clay loam	46-90	drilled	1.35	4	1.5	4	1	3	1	126	-0.105361	0.5	7.6668
6	277	1	aja	1983	Taylor & Allinson	IVDMD, CP	Alfalfa+orchardgrass	1975	1975	Medicago sativa	Dactylis glomerata	Univ. of CT	0	45 kg P/ha at planting;and 0, 22, and 84 kg/ha N, P, and K with boron	0		Midland Zip seeder		no	Paxton soil (a coarse-loamy, mixed, mesic Typic Dystrochrepts	total of 3	1971-1980	Medicago	1	Cool	perennial	no	Dactylis	1	C3	0	N=0	Trt=Ctr	no	Humid continental	sandy loam		drilled	1.46	9	1.2	9	1	3	1	48	0.196115	0.222222	2.10313
6	278	2	aja	1983	Taylor & Allinson	IVDMD, CP	Viking BFT+orchardgrass	1975	1975	Lotus corniculatus	Dactylis glomerata	Univ. of CT	0	45 kg P/ha at planting;and 0, 22, and 84 kg/ha N, P, and K with boron	0		Midland Zip seeder		no	Paxton soil (a coarse-loamy, mixed, mesic Typic Dystrochrepts	total of 3	1971-1980	Lotus	1	Cool	perennial	no	Dactylis	1	C3	0	N=0	Trt=Ctr	no	Humid continental	sandy loam		drilled	1.73	9	1.2	9	1	3	1	48	0.3658	0.222222	2.10313
6	279	3	aja	1983	Taylor & Allinson	IVDMD, CP	Empire BFT+orchardgrass	1975	1975	Lotus corniculatus	Dactylis glomerata	Univ. of CT	0	45 kg P/ha at planting;and 0, 22, and 84 kg/ha N, P, and K with boron	0		Midland Zip seeder		no	Paxton soil (a coarse-loamy, mixed, mesic Typic Dystrochrepts	total of 3	1971-1980	Lotus	1	Cool	perennial	no	Dactylis	1	C3	0	N=0	Trt=Ctr	no	Humid continental	sandy loam		drilled	1.43	9	1.2	9	1	3	1	48	0.175353	0.222222	2.10313
6	280	4	aja	1983	Taylor & Allinson	IVDMD, CP	Alfalfa+tall fescue	1975	1975	Medicago sativa	Festuca arundinacea	Univ. of CT	0	45 kg P/ha at planting;and 0, 22, and 84 kg/ha N, P, and K with boron	0		Midland Zip seeder		no	Paxton soil (a coarse-loamy, mixed, mesic Typic Dystrochrepts	total of 3	1971-1980	Medicago	1	Cool	perennial	no	Festuca	1	C3	0	N=0	Trt=Ctr	no	Humid continental	sandy loam		drilled	0.97	9	0.51	9	1	3	1	48	0.642885	0.222222	2.10313
6	281	5	aja	1983	Taylor & Allinson	IVDMD, CP	Viking BFT+tall fescue	1975	1975	Lotus corniculatus	Festuca arundinacea	Univ. of CT	0	45 kg P/ha at planting;and 0, 22, and 84 kg/ha N, P, and K with boron	0		Midland Zip seeder		no	Paxton soil (a coarse-loamy, mixed, mesic Typic Dystrochrepts	total of 3	1971-1980	Lotus	1	Cool	perennial	no	Festuca	1	C3	0	N=0	Trt=Ctr	no	Humid continental	sandy loam		drilled	1.31	9	0.51	9	1	3	1	48	0.943372	0.222222	2.10313
6	282	6	aja	1983	Taylor & Allinson	IVDMD, CP	Empire BFT+tall fescue	1975	1975	Lotus corniculatus	Festuca arundinacea	Univ. of CT	0	45 kg P/ha at planting;and 0, 22, and 84 kg/ha N, P, and K with boron	0		Midland Zip seeder		no	Paxton soil (a coarse-loamy, mixed, mesic Typic Dystrochrepts	total of 3	1971-1980	Lotus	1	Cool	perennial	no	Festuca	1	C3	0	N=0	Trt=Ctr	no	Humid continental	sandy loam		drilled	1.13	9	0.51	9	1	3	1	48	0.795562	0.222222	2.10313
6	283	7	aja	1983	Taylor & Allinson	IVDMD, CP	Alfalfa+smooth bromegrass	1975	1975	Medicago sativa	Brornus inermis	Univ. of CT	0	45 kg P/ha at planting;and 0, 22, and 84 kg/ha N, P, and K with boron	0		Midland Zip seeder		no	Paxton soil (a coarse-loamy, mixed, mesic Typic Dystrochrepts	total of 3	1971-1980	Medicago	1	Cool	perennial	no	Bromus	1	C3	0	N=0	Trt=Ctr	no	Humid continental	sandy loam		drilled	1.43	9	0.97	9	1	3	1	48	0.388134	0.222222	2.10313
6	284	8	aja	1983	Taylor & Allinson	IVDMD, CP	Viking BFT+smooth bromegrass	1975	1975	Lotus corniculatus	Brornus inermis	Univ. of CT	0	45 kg P/ha at planting;and 0, 22, and 84 kg/ha N, P, and K with boron	0		Midland Zip seeder		no	Paxton soil (a coarse-loamy, mixed, mesic Typic Dystrochrepts	total of 3	1971-1980	Lotus	1	Cool	perennial	no	Bromus	1	C3	0	N=0	Trt=Ctr	no	Humid continental	sandy loam		drilled	2.28	9	0.97	9	1	3	1	48	0.854635	0.222222	2.10313
6	285	9	aja	1983	Taylor & Allinson	IVDMD, CP	Empire BFT+smooth bromegrass	1975	1975	Lotus corniculatus	Brornus inermis	Univ. of CT	0	45 kg P/ha at planting;and 0, 22, and 84 kg/ha N, P, and K with boron	0		Midland Zip seeder		no	Paxton soil (a coarse-loamy, mixed, mesic Typic Dystrochrepts	total of 3	1971-1980	Lotus	1	Cool	perennial	no	Bromus	1	C3	0	N=0	Trt=Ctr	no	Humid continental	sandy loam		drilled	2.04	9	0.97	9	1	3	1	48	0.743409	0.222222	2.10313
6	286	10	aja	1983	Taylor & Allinson	IVDMD, CP	Alfalfa+timothy	1975	1975	Medicago sativa	Phleum pratense	Univ. of CT	0	45 kg P/ha at planting;and 0, 22, and 84 kg/ha N, P, and K with boron	0		Midland Zip seeder		no	Paxton soil (a coarse-loamy, mixed, mesic Typic Dystrochrepts	total of 3	1971-1980	Medicago	1	Cool	perennial	no	Phleum	1	C3	0	N=0	Trt=Ctr	no	Humid continental	sandy loam		drilled	1.08	9	0.78	9	1	3	1	48	0.325422	0.222222	2.10313
6	287	11	aja	1983	Taylor & Allinson	IVDMD, CP	Viking BFT+timothy	1975	1975	Lotus corniculatus	Phleum pratense	Univ. of CT	0	45 kg P/ha at planting;and 0, 22, and 84 kg/ha N, P, and K with boron	0		Midland Zip seeder		no	Paxton soil (a coarse-loamy, mixed, mesic Typic Dystrochrepts	total of 3	1971-1980	Lotus	1	Cool	perennial	no	Phleum	1	C3	0	N=0	Trt=Ctr	no	Humid continental	sandy loam		drilled	2.23	9	0.78	9	1	3	1	48	1.05046	0.222222	2.10313
6	288	12	aja	1983	Taylor & Allinson	IVDMD, CP	Empire BFT+timothy	1975	1975	Lotus corniculatus	Phleum pratense	Univ. of CT	0	45 kg P/ha at planting;and 0, 22, and 84 kg/ha N, P, and K with boron	0		Midland Zip seeder		no	Paxton soil (a coarse-loamy, mixed, mesic Typic Dystrochrepts	total of 3	1971-1980	Lotus	1	Cool	perennial	no	Phleum	1	C3	0	N=0	Trt=Ctr	no	Humid continental	sandy loam		drilled	1.96	9	0.78	9	1	3	1	48	0.921406	0.222222	2.10313
6	289	13	aja	1983	Taylor & Allinson	IVDMD, CP	Alfalfa+orchardgrass	1975	1976	Medicago sativa	Dactylis glomerata	Univ. of CT	0	45 kg P/ha at planting;and 0, 22, and 84 kg/ha N, P, and K with boron	0		Midland Zip seeder		no	Paxton soil (a coarse-loamy, mixed, mesic Typic Dystrochrepts	total of 3	1971-1980	Medicago	1	Cool	perennial	no	Dactylis	1	C3	0	N=0	Trt=Ctr	no	Humid continental	sandy loam		drilled	4.76	9	1.58	9	1	3	1	48	1.10282	0.222222	2.10313
6	290	14	aja	1983	Taylor & Allinson	IVDMD, CP	Viking BFT+orchardgrass	1975	1976	Lotus corniculatus	Dactylis glomerata	Univ. of CT	0	45 kg P/ha at planting;and 0, 22, and 84 kg/ha N, P, and K with boron	0		Midland Zip seeder		no	Paxton soil (a coarse-loamy, mixed, mesic Typic Dystrochrepts	total of 3	1971-1980	Lotus	1	Cool	perennial	no	Dactylis	1	C3	0	N=0	Trt=Ctr	no	Humid continental	sandy loam		drilled	6.9	9	1.58	9	1	3	1	48	1.4741	0.222222	2.10313
6	291	15	aja	1983	Taylor & Allinson	IVDMD, CP	Empire BFT+orchardgrass	1975	1976	Lotus corniculatus	Dactylis glomerata	Univ. of CT	0	45 kg P/ha at planting;and 0, 22, and 84 kg/ha N, P, and K with boron	0		Midland Zip seeder		no	Paxton soil (a coarse-loamy, mixed, mesic Typic Dystrochrepts	total of 3	1971-1980	Lotus	1	Cool	perennial	no	Dactylis	1	C3	0	N=0	Trt=Ctr	no	Humid continental	sandy loam		drilled	5.79	9	1.58	9	1	3	1	48	1.29871	0.222222	2.10313
6	292	16	aja	1983	Taylor & Allinson	IVDMD, CP	Alfalfa+tall fescue	1975	1976	Medicago sativa	Festuca arundinacea	Univ. of CT	0	45 kg P/ha at planting;and 0, 22, and 84 kg/ha N, P, and K with boron	0		Midland Zip seeder		no	Paxton soil (a coarse-loamy, mixed, mesic Typic Dystrochrepts	total of 3	1971-1980	Medicago	1	Cool	perennial	no	Festuca	1	C3	0	N=0	Trt=Ctr	no	Humid continental	sandy loam		drilled	7.27	9	1.99	9	1	3	1	48	1.29562	0.222222	2.10313
6	293	17	aja	1983	Taylor & Allinson	IVDMD, CP	Viking BFT+tall fescue	1975	1976	Lotus corniculatus	Festuca arundinacea	Univ. of CT	0	45 kg P/ha at planting;and 0, 22, and 84 kg/ha N, P, and K with boron	0		Midland Zip seeder		no	Paxton soil (a coarse-loamy, mixed, mesic Typic Dystrochrepts	total of 3	1971-1980	Lotus	1	Cool	perennial	no	Festuca	1	C3	0	N=0	Trt=Ctr	no	Humid continental	sandy loam		drilled	8.16	9	1.99	9	1	3	1	48	1.41111	0.222222	2.10313
6	294	18	aja	1983	Taylor & Allinson	IVDMD, CP	Empire BFT+tall fescue	1975	1976	Lotus corniculatus	Festuca arundinacea	Univ. of CT	0	45 kg P/ha at planting;and 0, 22, and 84 kg/ha N, P, and K with boron	0		Midland Zip seeder		no	Paxton soil (a coarse-loamy, mixed, mesic Typic Dystrochrepts	total of 3	1971-1980	Lotus	1	Cool	perennial	no	Festuca	1	C3	0	N=0	Trt=Ctr	no	Humid continental	sandy loam		drilled	6.63	9	1.99	9	1	3	1	48	1.20347	0.222222	2.10313
6	295	19	aja	1983	Taylor & Allinson	IVDMD, CP	Alfalfa+smooth bromegrass	1975	1976	Medicago sativa	Brornus inermis	Univ. of CT	0	45 kg P/ha at planting;and 0, 22, and 84 kg/ha N, P, and K with boron	0		Midland Zip seeder		no	Paxton soil (a coarse-loamy, mixed, mesic Typic Dystrochrepts	total of 3	1971-1980	Medicago	1	Cool	perennial	no	Bromus	1	C3	0	N=0	Trt=Ctr	no	Humid continental	sandy loam		drilled	7.67	9	2.08	9	1	3	1	48	1.30495	0.222222	2.10313
6	296	20	aja	1983	Taylor & Allinson	IVDMD, CP	Viking BFT+smooth bromegrass	1975	1976	Lotus corniculatus	Brornus inermis	Univ. of CT	0	45 kg P/ha at planting;and 0, 22, and 84 kg/ha N, P, and K with boron	0		Midland Zip seeder		no	Paxton soil (a coarse-loamy, mixed, mesic Typic Dystrochrepts	total of 3	1971-1980	Lotus	1	Cool	perennial	no	Bromus	1	C3	0	N=0	Trt=Ctr	no	Humid continental	sandy loam		drilled	7.74	9	2.08	9	1	3	1	48	1.31403	0.222222	2.10313
6	297	21	aja	1983	Taylor & Allinson	IVDMD, CP	Empire BFT+smooth bromegrass	1975	1976	Lotus corniculatus	Brornus inermis	Univ. of CT	0	45 kg P/ha at planting;and 0, 22, and 84 kg/ha N, P, and K with boron	0		Midland Zip seeder		no	Paxton soil (a coarse-loamy, mixed, mesic Typic Dystrochrepts	total of 3	1971-1980	Lotus	1	Cool	perennial	no	Bromus	1	C3	0	N=0	Trt=Ctr	no	Humid continental	sandy loam		drilled	7.74	9	2.08	9	1	3	1	48	1.31403	0.222222	2.10313
6	298	22	aja	1983	Taylor & Allinson	IVDMD, CP	Alfalfa+timothy	1975	1976	Medicago sativa	Phleum pratense	Univ. of CT	0	45 kg P/ha at planting;and 0, 22, and 84 kg/ha N, P, and K with boron	0		Midland Zip seeder		no	Paxton soil (a coarse-loamy, mixed, mesic Typic Dystrochrepts	total of 3	1971-1980	Medicago	1	Cool	perennial	no	Phleum	1	C3	0	N=0	Trt=Ctr	no	Humid continental	sandy loam		drilled	8.53	9	2.39	9	1	3	1	48	1.2723	0.222222	2.10313
6	299	23	aja	1983	Taylor & Allinson	IVDMD, CP	Viking BFT+timothy	1975	1976	Lotus corniculatus	Phleum pratense	Univ. of CT	0	45 kg P/ha at planting;and 0, 22, and 84 kg/ha N, P, and K with boron	0		Midland Zip seeder		no	Paxton soil (a coarse-loamy, mixed, mesic Typic Dystrochrepts	total of 3	1971-1980	Lotus	1	Cool	perennial	no	Phleum	1	C3	0	N=0	Trt=Ctr	no	Humid continental	sandy loam		drilled	7.61	9	2.39	9	1	3	1	48	1.15817	0.222222	2.10313
6	300	24	aja	1983	Taylor & Allinson	IVDMD, CP	Empire BFT+timothy	1975	1976	Lotus corniculatus	Phleum pratense	Univ. of CT	0	45 kg P/ha at planting;and 0, 22, and 84 kg/ha N, P, and K with boron	0		Midland Zip seeder		no	Paxton soil (a coarse-loamy, mixed, mesic Typic Dystrochrepts	total of 3	1971-1980	Lotus	1	Cool	perennial	no	Phleum	1	C3	0	N=0	Trt=Ctr	no	Humid continental	sandy loam		drilled	7.08	9	2.39	9	1	3	1	48	1.08598	0.222222	2.10313
6	301	25	aja	1983	Taylor & Allinson	IVDMD, CP	Alfalfa+orchardgrass	1975	1977	Medicago sativa	Dactylis glomerata	Univ. of CT	0	45 kg P/ha at planting;and 0, 22, and 84 kg/ha N, P, and K with boron	0		Midland Zip seeder		no	Paxton soil (a coarse-loamy, mixed, mesic Typic Dystrochrepts	total of 3	1971-1980	Medicago	1	Cool	perennial	no	Dactylis	1	C3	0	N=0	Trt=Ctr	no	Humid continental	sandy loam		drilled	6.54	9	3.35	9	1	3	1	48	0.668977	0.222222	2.10313
6	302	26	aja	1983	Taylor & Allinson	IVDMD, CP	Viking BFT+orchardgrass	1975	1977	Lotus corniculatus	Dactylis glomerata	Univ. of CT	0	45 kg P/ha at planting;and 0, 22, and 84 kg/ha N, P, and K with boron	0		Midland Zip seeder		no	Paxton soil (a coarse-loamy, mixed, mesic Typic Dystrochrepts	total of 3	1971-1980	Lotus	1	Cool	perennial	no	Dactylis	1	C3	0	N=0	Trt=Ctr	no	Humid continental	sandy loam		drilled	6.12	9	3.35	9	1	3	1	48	0.602602	0.222222	2.10313
6	303	27	aja	1983	Taylor & Allinson	IVDMD, CP	Empire BFT+orchardgrass	1975	1977	Lotus corniculatus	Dactylis glomerata	Univ. of CT	0	45 kg P/ha at planting;and 0, 22, and 84 kg/ha N, P, and K with boron	0		Midland Zip seeder		no	Paxton soil (a coarse-loamy, mixed, mesic Typic Dystrochrepts	total of 3	1971-1980	Lotus	1	Cool	perennial	no	Dactylis	1	C3	0	N=0	Trt=Ctr	no	Humid continental	sandy loam		drilled	5.29	9	3.35	9	1	3	1	48	0.456858	0.222222	2.10313
6	304	28	aja	1983	Taylor & Allinson	IVDMD, CP	Alfalfa+tall fescue	1975	1977	Medicago sativa	Festuca arundinacea	Univ. of CT	0	45 kg P/ha at planting;and 0, 22, and 84 kg/ha N, P, and K with boron	0		Midland Zip seeder		no	Paxton soil (a coarse-loamy, mixed, mesic Typic Dystrochrepts	total of 3	1971-1980	Medicago	1	Cool	perennial	no	Festuca	1	C3	0	N=0	Trt=Ctr	no	Humid continental	sandy loam		drilled	8.15	9	2.93	9	1	3	1	48	1.02302	0.222222	2.10313
6	305	29	aja	1983	Taylor & Allinson	IVDMD, CP	Viking BFT+tall fescue	1975	1977	Lotus corniculatus	Festuca arundinacea	Univ. of CT	0	45 kg P/ha at planting;and 0, 22, and 84 kg/ha N, P, and K with boron	0		Midland Zip seeder		no	Paxton soil (a coarse-loamy, mixed, mesic Typic Dystrochrepts	total of 3	1971-1980	Lotus	1	Cool	perennial	no	Festuca	1	C3	0	N=0	Trt=Ctr	no	Humid continental	sandy loam		drilled	7.27	9	2.93	9	1	3	1	48	0.908754	0.222222	2.10313
6	306	30	aja	1983	Taylor & Allinson	IVDMD, CP	Empire BFT+tall fescue	1975	1977	Lotus corniculatus	Festuca arundinacea	Univ. of CT	0	45 kg P/ha at planting;and 0, 22, and 84 kg/ha N, P, and K with boron	0		Midland Zip seeder		no	Paxton soil (a coarse-loamy, mixed, mesic Typic Dystrochrepts	total of 3	1971-1980	Lotus	1	Cool	perennial	no	Festuca	1	C3	0	N=0	Trt=Ctr	no	Humid continental	sandy loam		drilled	6.5	9	2.93	9	1	3	1	48	0.7968	0.222222	2.10313
6	307	31	aja	1983	Taylor & Allinson	IVDMD, CP	Alfalfa+smooth bromegrass	1975	1977	Medicago sativa	Brornus inermis	Univ. of CT	0	45 kg P/ha at planting;and 0, 22, and 84 kg/ha N, P, and K with boron	0		Midland Zip seeder		no	Paxton soil (a coarse-loamy, mixed, mesic Typic Dystrochrepts	total of 3	1971-1980	Medicago	1	Cool	perennial	no	Bromus	1	C3	0	N=0	Trt=Ctr	no	Humid continental	sandy loam		drilled	8.59	9	3.55	9	1	3	1	48	0.883651	0.222222	2.10313
6	308	32	aja	1983	Taylor & Allinson	IVDMD, CP	Viking BFT+smooth bromegrass	1975	1977	Lotus corniculatus	Brornus inermis	Univ. of CT	0	45 kg P/ha at planting;and 0, 22, and 84 kg/ha N, P, and K with boron	0		Midland Zip seeder		no	Paxton soil (a coarse-loamy, mixed, mesic Typic Dystrochrepts	total of 3	1971-1980	Lotus	1	Cool	perennial	no	Bromus	1	C3	0	N=0	Trt=Ctr	no	Humid continental	sandy loam		drilled	6.91	9	3.55	9	1	3	1	48	0.666022	0.222222	2.10313
6	309	33	aja	1983	Taylor & Allinson	IVDMD, CP	Empire BFT+smooth bromegrass	1975	1977	Lotus corniculatus	Brornus inermis	Univ. of CT	0	45 kg P/ha at planting;and 0, 22, and 84 kg/ha N, P, and K with boron	0		Midland Zip seeder		no	Paxton soil (a coarse-loamy, mixed, mesic Typic Dystrochrepts	total of 3	1971-1980	Lotus	1	Cool	perennial	no	Bromus	1	C3	0	N=0	Trt=Ctr	no	Humid continental	sandy loam		drilled	6.26	9	3.55	9	1	3	1	48	0.567233	0.222222	2.10313
6	310	34	aja	1983	Taylor & Allinson	IVDMD, CP	Alfalfa+timothy	1975	1977	Medicago sativa	Phleum pratense	Univ. of CT	0	45 kg P/ha at planting;and 0, 22, and 84 kg/ha N, P, and K with boron	0		Midland Zip seeder		no	Paxton soil (a coarse-loamy, mixed, mesic Typic Dystrochrepts	total of 3	1971-1980	Medicago	1	Cool	perennial	no	Phleum	1	C3	0	N=0	Trt=Ctr	no	Humid continental	sandy loam		drilled	8.92	9	4.45	9	1	3	1	48	0.695392	0.222222	2.10313
6	311	35	aja	1983	Taylor & Allinson	IVDMD, CP	Viking BFT+timothy	1975	1977	Lotus corniculatus	Phleum pratense	Univ. of CT	0	45 kg P/ha at planting;and 0, 22, and 84 kg/ha N, P, and K with boron	0		Midland Zip seeder		no	Paxton soil (a coarse-loamy, mixed, mesic Typic Dystrochrepts	total of 3	1971-1980	Lotus	1	Cool	perennial	no	Phleum	1	C3	0	N=0	Trt=Ctr	no	Humid continental	sandy loam		drilled	6.65	9	4.45	9	1	3	1	48	0.401713	0.222222	2.10313
6	312	36	aja	1983	Taylor & Allinson	IVDMD, CP	Empire BFT+timothy	1975	1977	Lotus corniculatus	Phleum pratense	Univ. of CT	0	45 kg P/ha at planting;and 0, 22, and 84 kg/ha N, P, and K with boron	0		Midland Zip seeder		no	Paxton soil (a coarse-loamy, mixed, mesic Typic Dystrochrepts	total of 3	1971-1980	Lotus	1	Cool	perennial	no	Phleum	1	C3	0	N=0	Trt=Ctr	no	Humid continental	sandy loam		drilled	5.77	9	4.45	9	1	3	1	48	0.259768	0.222222	2.10313
6	313	37	aja	1983	Taylor & Allinson	IVDMD, CP	Alfalfa+orchardgrass	1975	1978	Medicago sativa	Dactylis glomerata	Univ. of CT	0	45 kg P/ha at planting;and 0, 22, and 84 kg/ha N, P, and K with boron	0		Midland Zip seeder		no	Paxton soil (a coarse-loamy, mixed, mesic Typic Dystrochrepts	total of 3	1971-1980	Medicago	1	Cool	perennial	no	Dactylis	1	C3	0	N=0	Trt=Ctr	no	Humid continental	sandy loam		drilled	8.41	9	4.49	9	1	3	1	48	0.627569	0.222222	2.10313
6	314	38	aja	1983	Taylor & Allinson	IVDMD, CP	Viking BFT+orchardgrass	1975	1978	Lotus corniculatus	Dactylis glomerata	Univ. of CT	0	45 kg P/ha at planting;and 0, 22, and 84 kg/ha N, P, and K with boron	0		Midland Zip seeder		no	Paxton soil (a coarse-loamy, mixed, mesic Typic Dystrochrepts	total of 3	1971-1980	Lotus	1	Cool	perennial	no	Dactylis	1	C3	0	N=0	Trt=Ctr	no	Humid continental	sandy loam		drilled	7.23	9	4.49	9	1	3	1	48	0.476386	0.222222	2.10313
6	315	39	aja	1983	Taylor & Allinson	IVDMD, CP	Empire BFT+orchardgrass	1975	1978	Lotus corniculatus	Dactylis glomerata	Univ. of CT	0	45 kg P/ha at planting;and 0, 22, and 84 kg/ha N, P, and K with boron	0		Midland Zip seeder		no	Paxton soil (a coarse-loamy, mixed, mesic Typic Dystrochrepts	total of 3	1971-1980	Lotus	1	Cool	perennial	no	Dactylis	1	C3	0	N=0	Trt=Ctr	no	Humid continental	sandy loam		drilled	6.26	9	4.49	9	1	3	1	48	0.332327	0.222222	2.10313
6	316	40	aja	1983	Taylor & Allinson	IVDMD, CP	Alfalfa+tall fescue	1975	1978	Medicago sativa	Festuca arundinacea	Univ. of CT	0	45 kg P/ha at planting;and 0, 22, and 84 kg/ha N, P, and K with boron	0		Midland Zip seeder		no	Paxton soil (a coarse-loamy, mixed, mesic Typic Dystrochrepts	total of 3	1971-1980	Medicago	1	Cool	perennial	no	Festuca	1	C3	0	N=0	Trt=Ctr	no	Humid continental	sandy loam		drilled	10.6	9	5.14	9	1	3	1	48	0.723801	0.222222	2.10313
6	317	41	aja	1983	Taylor & Allinson	IVDMD, CP	Viking BFT+tall fescue	1975	1978	Lotus corniculatus	Festuca arundinacea	Univ. of CT	0	45 kg P/ha at planting;and 0, 22, and 84 kg/ha N, P, and K with boron	0		Midland Zip seeder		no	Paxton soil (a coarse-loamy, mixed, mesic Typic Dystrochrepts	total of 3	1971-1980	Lotus	1	Cool	perennial	no	Festuca	1	C3	0	N=0	Trt=Ctr	no	Humid continental	sandy loam		drilled	9.42	9	5.14	9	1	3	1	48	0.605782	0.222222	2.10313
6	318	42	aja	1983	Taylor & Allinson	IVDMD, CP	Empire BFT+tall fescue	1975	1978	Lotus corniculatus	Festuca arundinacea	Univ. of CT	0	45 kg P/ha at planting;and 0, 22, and 84 kg/ha N, P, and K with boron	0		Midland Zip seeder		no	Paxton soil (a coarse-loamy, mixed, mesic Typic Dystrochrepts	total of 3	1971-1980	Lotus	1	Cool	perennial	no	Festuca	1	C3	0	N=0	Trt=Ctr	no	Humid continental	sandy loam		drilled	7.47	9	5.14	9	1	3	1	48	0.373842	0.222222	2.10313
6	319	43	aja	1983	Taylor & Allinson	IVDMD, CP	Alfalfa+smooth bromegrass	1975	1978	Medicago sativa	Brornus inermis	Univ. of CT	0	45 kg P/ha at planting;and 0, 22, and 84 kg/ha N, P, and K with boron	0		Midland Zip seeder		no	Paxton soil (a coarse-loamy, mixed, mesic Typic Dystrochrepts	total of 3	1971-1980	Medicago	1	Cool	perennial	no	Bromus	1	C3	0	N=0	Trt=Ctr	no	Humid continental	sandy loam		drilled	8.45	9	4.66	9	1	3	1	48	0.595151	0.222222	2.10313
6	320	44	aja	1983	Taylor & Allinson	IVDMD, CP	Viking BFT+smooth bromegrass	1975	1978	Lotus corniculatus	Brornus inermis	Univ. of CT	0	45 kg P/ha at planting;and 0, 22, and 84 kg/ha N, P, and K with boron	0		Midland Zip seeder		no	Paxton soil (a coarse-loamy, mixed, mesic Typic Dystrochrepts	total of 3	1971-1980	Lotus	1	Cool	perennial	no	Bromus	1	C3	0	N=0	Trt=Ctr	no	Humid continental	sandy loam		drilled	7.41	9	4.66	9	1	3	1	48	0.463815	0.222222	2.10313
6	321	45	aja	1983	Taylor & Allinson	IVDMD, CP	Empire BFT+smooth bromegrass	1975	1978	Lotus corniculatus	Brornus inermis	Univ. of CT	0	45 kg P/ha at planting;and 0, 22, and 84 kg/ha N, P, and K with boron	0		Midland Zip seeder		no	Paxton soil (a coarse-loamy, mixed, mesic Typic Dystrochrepts	total of 3	1971-1980	Lotus	1	Cool	perennial	no	Bromus	1	C3	0	N=0	Trt=Ctr	no	Humid continental	sandy loam		drilled	6.93	9	4.66	9	1	3	1	48	0.396844	0.222222	2.10313
6	322	46	aja	1983	Taylor & Allinson	IVDMD, CP	Alfalfa+timothy	1975	1978	Medicago sativa	Phleum pratense	Univ. of CT	0	45 kg P/ha at planting;and 0, 22, and 84 kg/ha N, P, and K with boron	0		Midland Zip seeder		no	Paxton soil (a coarse-loamy, mixed, mesic Typic Dystrochrepts	total of 3	1971-1980	Medicago	1	Cool	perennial	no	Phleum	1	C3	0	N=0	Trt=Ctr	no	Humid continental	sandy loam		drilled	9.16	9	5.19	9	1	3	1	48	0.568112	0.222222	2.10313
6	323	47	aja	1983	Taylor & Allinson	IVDMD, CP	Viking BFT+timothy	1975	1978	Lotus corniculatus	Phleum pratense	Univ. of CT	0	45 kg P/ha at planting;and 0, 22, and 84 kg/ha N, P, and K with boron	0		Midland Zip seeder		no	Paxton soil (a coarse-loamy, mixed, mesic Typic Dystrochrepts	total of 3	1971-1980	Lotus	1	Cool	perennial	no	Phleum	1	C3	0	N=0	Trt=Ctr	no	Humid continental	sandy loam		drilled	8.4	9	5.19	9	1	3	1	48	0.481498	0.222222	2.10313
6	324	48	aja	1983	Taylor & Allinson	IVDMD, CP	Empire BFT+timothy	1975	1978	Lotus corniculatus	Phleum pratense	Univ. of CT	0	45 kg P/ha at planting;and 0, 22, and 84 kg/ha N, P, and K with boron	0		Midland Zip seeder		no	Paxton soil (a coarse-loamy, mixed, mesic Typic Dystrochrepts	total of 3	1971-1980	Lotus	1	Cool	perennial	no	Phleum	1	C3	0	N=0	Trt=Ctr	no	Humid continental	sandy loam		drilled	6.69	9	5.19	9	1	3	1	48	0.25388	0.222222	2.10313
7	325	1	oz	1984	Sollenberger et al.	NR	Medicago+Dactylis 1980, 0.7	1979-1980	1980	Medicago sativa	Dactylis glomerata	Pennsylvania Furnace, PA	0	lime, P. K, B	0				no	Hagerstown silt loam (fine. Mixed mesic Typic Hapludalf)	1st	1971-1980	Medicago	1	Cool	perennial	no	Dactylis	1	C3	0	N=0	Trt=Ctr	no	Humid continental	silty loam			5.48	3	3.35	3	5	72	1	360	0.492145		67.8078
7	326	2	oz	1984	Sollenberger et al.	NR	Medicago+Dactylis 1980, 2.0	1979-1980	1980	Medicago sativa	Dactylis glomerata	Pennsylvania Furnace, PA	0	lime, P. K, B	0				no	Hagerstown silt loam (fine. Mixed mesic Typic Hapludalf)	1st	1971-1980	Medicago	1	Cool	perennial	no	Dactylis	1	C3	0	N=0	Trt=Ctr	no	Humid continental	silty loam			6.78	3	3.35	3	5	72	1	360	0.705017		67.8078
7	327	3	oz	1984	Sollenberger et al.	NR	Medicago+Dactylis 1980, 6.1	1979-1980	1980	Medicago sativa	Dactylis glomerata	Pennsylvania Furnace, PA	0	lime, P. K, B	0				no	Hagerstown silt loam (fine. Mixed mesic Typic Hapludalf)	1st	1971-1980	Medicago	1	Cool	perennial	no	Dactylis	1	C3	0	N=0	Trt=Ctr	no	Humid continental	silty loam			8.49	3	3.35	3	5	72	1	360	0.929929		67.8078
7	328	4	oz	1984	Sollenberger et al.	NR	Medicago+Dactylis 1980, 18.2	1979-1980	1980	Medicago sativa	Dactylis glomerata	Pennsylvania Furnace, PA	0	lime, P. K, B	0				no	Hagerstown silt loam (fine. Mixed mesic Typic Hapludalf)	1st	1971-1980	Medicago	1	Cool	perennial	no	Dactylis	1	C3	0	N=0	Trt=Ctr	no	Humid continental	silty loam			9.19	3	3.35	3	5	72	1	360	1.00916		67.8078
7	329	5	oz	1984	Sollenberger et al.	NR	Trifolium+Dactylis 1980, 0.3	1979-1980	1980	Trifolium pratense	Dactylis glomerata	Pennsylvania Furnace, PA	0	lime, P. K, B	0				no	Hagerstown silt loam (fine. Mixed mesic Typic Hapludalf)	1st	1971-1980	Trifolium	1	Cool	perennial	no	Dactylis	1	C3	0	N=0	Trt=Ctr	no	Humid continental	silty loam			5.08	3	3.35	3	5	72	1	360	0.416351		67.8078
7	330	6	oz	1984	Sollenberger et al.	NR	Trifolium+Dactylis 1980, 1.0	1979-1980	1980	Trifolium pratense	Dactylis glomerata	Pennsylvania Furnace, PA	0	lime, P. K, B	0				no	Hagerstown silt loam (fine. Mixed mesic Typic Hapludalf)	1st	1971-1980	Trifolium	1	Cool	perennial	no	Dactylis	1	C3	0	N=0	Trt=Ctr	no	Humid continental	silty loam			5.82	3	3.35	3	5	72	1	360	0.55234		67.8078
7	331	7	oz	1984	Sollenberger et al.	NR	Trifolium+Dactylis 1980, 3.0	1979-1980	1980	Trifolium pratense	Dactylis glomerata	Pennsylvania Furnace, PA	0	lime, P. K, B	0				no	Hagerstown silt loam (fine. Mixed mesic Typic Hapludalf)	1st	1971-1980	Trifolium	1	Cool	perennial	no	Dactylis	1	C3	0	N=0	Trt=Ctr	no	Humid continental	silty loam			7.67	3	3.35	3	5	72	1	360	0.828356		67.8078
7	332	8	oz	1984	Sollenberger et al.	NR	Trifolium+Dactylis 1980, 9.1	1979-1980	1980	Trifolium pratense	Dactylis glomerata	Pennsylvania Furnace, PA	0	lime, P. K, B	0				no	Hagerstown silt loam (fine. Mixed mesic Typic Hapludalf)	1st	1971-1980	Trifolium	1	Cool	perennial	no	Dactylis	1	C3	0	N=0	Trt=Ctr	no	Humid continental	silty loam			7.51	3	3.35	3	5	72	1	360	0.807275		67.8078
7	333	9	oz	1984	Sollenberger et al.	NR	Lotus+Dactylis 1980, 0.3	1979-1980	1980	Lotus corniculatus	Dactylis glomerata	Pennsylvania Furnace, PA	0	lime, P. K, B	0				no	Hagerstown silt loam (fine. Mixed mesic Typic Hapludalf)	1st	1971-1980	Lotus	1	Cool	perennial	no	Dactylis	1	C3	0	N=0	Trt=Ctr	no	Humid continental	silty loam			3.57	3	3.35	3	5	72	1	360	0.0636052		67.8078
7	334	10	oz	1984	Sollenberger et al.	NR	Lotus+Dactylis 1980, 1.0	1979-1980	1980	Lotus corniculatus	Dactylis glomerata	Pennsylvania Furnace, PA	0	lime, P. K, B	0				no	Hagerstown silt loam (fine. Mixed mesic Typic Hapludalf)	1st	1971-1980	Lotus	1	Cool	perennial	no	Dactylis	1	C3	0	N=0	Trt=Ctr	no	Humid continental	silty loam			4.13	3	3.35	3	5	72	1	360	0.209317		67.8078
7	335	11	oz	1984	Sollenberger et al.	NR	Lotus+Dactylis 1980, 3.0	1979-1980	1980	Lotus corniculatus	Dactylis glomerata	Pennsylvania Furnace, PA	0	lime, P. K, B	0				no	Hagerstown silt loam (fine. Mixed mesic Typic Hapludalf)	1st	1971-1980	Lotus	1	Cool	perennial	no	Dactylis	1	C3	0	N=0	Trt=Ctr	no	Humid continental	silty loam			5.66	3	3.35	3	5	72	1	360	0.524464		67.8078
7	336	12	oz	1984	Sollenberger et al.	NR	Lotus+Dactylis 1980, 9.1	1979-1980	1980	Lotus corniculatus	Dactylis glomerata	Pennsylvania Furnace, PA	0	lime, P. K, B	0				no	Hagerstown silt loam (fine. Mixed mesic Typic Hapludalf)	1st	1971-1980	Lotus	1	Cool	perennial	no	Dactylis	1	C3	0	N=0	Trt=Ctr	no	Humid continental	silty loam			6.83	3	3.35	3	5	72	1	360	0.712364		67.8078
7	337	13	oz	1984	Sollenberger et al.	NR	Medicago+Lolium 1980, 0.7	1979-1980	1980	Lotus corniculatus	Lolium pereene	Pennsylvania Furnace, PA	0	lime, P. K, B	0				no	Hagerstown silt loam (fine. Mixed mesic Typic Hapludalf)	1st	1971-1980	Lotus	1	Cool	perennial	no	Lolium	1	C3	0	N=0	Trt=Ctr	no	Humid continental	silty loam			5.92	3	3.35	3	5	72	1	360	0.569376		67.8078
7	338	14	oz	1984	Sollenberger et al.	NR	Medicago+Lolium 1980, 2.0	1979-1980	1980	Lotus corniculatus	Lolium pereene	Pennsylvania Furnace, PA	0	lime, P. K, B	0				no	Hagerstown silt loam (fine. Mixed mesic Typic Hapludalf)	1st	1971-1980	Lotus	1	Cool	perennial	no	Lolium	1	C3	0	N=0	Trt=Ctr	no	Humid continental	silty loam			8.88	3	3.35	3	5	72	1	360	0.974841		67.8078
7	339	15	oz	1984	Sollenberger et al.	NR	Medicago+Lolium 1980, 6.1	1979-1980	1980	Lotus corniculatus	Lolium pereene	Pennsylvania Furnace, PA	0	lime, P. K, B	0				no	Hagerstown silt loam (fine. Mixed mesic Typic Hapludalf)	1st	1971-1980	Lotus	1	Cool	perennial	no	Lolium	1	C3	0	N=0	Trt=Ctr	no	Humid continental	silty loam			10.24	3	3.35	3	5	72	1	360	1.11734		67.8078
7	340	16	oz	1984	Sollenberger et al.	NR	Medicago+Lolium 1980, 18.2	1979-1980	1980	Lotus corniculatus	Lolium pereene	Pennsylvania Furnace, PA	0	lime, P. K, B	0				no	Hagerstown silt loam (fine. Mixed mesic Typic Hapludalf)	1st	1971-1980	Lotus	1	Cool	perennial	no	Lolium	1	C3	0	N=0	Trt=Ctr	no	Humid continental	silty loam			9.98	3	3.35	3	5	72	1	360	1.09162		67.8078
7	341	17	oz	1984	Sollenberger et al.	NR	Trifolium+Lolium 1980, 0.3	1979-1980	1980	Lotus corniculatus	Lolium pereene	Pennsylvania Furnace, PA	0	lime, P. K, B	0				no	Hagerstown silt loam (fine. Mixed mesic Typic Hapludalf)	1st	1971-1980	Lotus	1	Cool	perennial	no	Lolium	1	C3	0	N=0	Trt=Ctr	no	Humid continental	silty loam			5.06	3	3.35	3	5	72	1	360	0.412406		67.8078
7	342	18	oz	1984	Sollenberger et al.	NR	Trifolium+Lolium 1980, 1.0	1979-1980	1980	Lotus corniculatus	Lolium pereene	Pennsylvania Furnace, PA	0	lime, P. K, B	0				no	Hagerstown silt loam (fine. Mixed mesic Typic Hapludalf)	1st	1971-1980	Lotus	1	Cool	perennial	no	Lolium	1	C3	0	N=0	Trt=Ctr	no	Humid continental	silty loam			6.36	3	3.35	3	5	72	1	360	0.641068		67.8078
7	343	19	oz	1984	Sollenberger et al.	NR	Trifolium+Lolium 1980, 3.0	1979-1980	1980	Lotus corniculatus	Lolium pereene	Pennsylvania Furnace, PA	0	lime, P. K, B	0				no	Hagerstown silt loam (fine. Mixed mesic Typic Hapludalf)	1st	1971-1980	Lotus	1	Cool	perennial	no	Lolium	1	C3	0	N=0	Trt=Ctr	no	Humid continental	silty loam			8.11	3	3.35	3	5	72	1	360	0.884138		67.8078
7	344	20	oz	1984	Sollenberger et al.	NR	Trifolium+Lolium 1980, 9.1	1979-1980	1980	Lotus corniculatus	Lolium pereene	Pennsylvania Furnace, PA	0	lime, P. K, B	0				no	Hagerstown silt loam (fine. Mixed mesic Typic Hapludalf)	1st	1971-1980	Lotus	1	Cool	perennial	no	Lolium	1	C3	0	N=0	Trt=Ctr	no	Humid continental	silty loam			8.89	3	3.35	3	5	72	1	360	0.975967		67.8078
7	345	21	oz	1984	Sollenberger et al.	NR	Lotus+Lolium 1980, 0.3	1979-1980	1980	Lotus corniculatus	Lolium pereene	Pennsylvania Furnace, PA	0	lime, P. K, B	0				no	Hagerstown silt loam (fine. Mixed mesic Typic Hapludalf)	1st	1971-1980	Lotus	1	Cool	perennial	no	Lolium	1	C3	0	N=0	Trt=Ctr	no	Humid continental	silty loam			3.8	3	3.35	3	5	72	1	360	0.126041		67.8078
7	346	22	oz	1984	Sollenberger et al.	NR	Lotus+Lolium 1980, 1.0	1979-1980	1980	Lotus corniculatus	Lolium pereene	Pennsylvania Furnace, PA	0	lime, P. K, B	0				no	Hagerstown silt loam (fine. Mixed mesic Typic Hapludalf)	1st	1971-1980	Lotus	1	Cool	perennial	no	Lolium	1	C3	0	N=0	Trt=Ctr	no	Humid continental	silty loam			4.15	3	3.35	3	5	72	1	360	0.214148		67.8078
7	347	23	oz	1984	Sollenberger et al.	NR	Lotus+Lolium 1980, 3.0	1979-1980	1980	Lotus corniculatus	Lolium pereene	Pennsylvania Furnace, PA	0	lime, P. K, B	0				no	Hagerstown silt loam (fine. Mixed mesic Typic Hapludalf)	1st	1971-1980	Lotus	1	Cool	perennial	no	Lolium	1	C3	0	N=0	Trt=Ctr	no	Humid continental	silty loam			6.22	3	3.35	3	5	72	1	360	0.61881		67.8078
7	348	24	oz	1984	Sollenberger et al.	NR	Lotus+Lolium 1980, 9.1	1979-1980	1980	Lotus corniculatus	Lolium pereene	Pennsylvania Furnace, PA	0	lime, P. K, B	0				no	Hagerstown silt loam (fine. Mixed mesic Typic Hapludalf)	1st	1971-1980	Lotus	1	Cool	perennial	no	Lolium	1	C3	0	N=0	Trt=Ctr	no	Humid continental	silty loam			7.08	3	3.35	3	5	72	1	360	0.748314		67.8078
7	349	25	oz	1984	Sollenberger et al.	NR	Medicago+Dactylis 1981, 0.7	1979-1980	1980	Medicago sativa	Dactylis glomerata	Pennsylvania Furnace, PA	0	lime, P. K, B	0				no	Hagerstown silt loam (fine. Mixed mesic Typic Hapludalf)	1st	1971-1980	Medicago	1	Cool	perennial	no	Dactylis	1	C3	0	N=0	Trt=Ctr	no	Humid continental	silty loam			7.57	3	3.35	3	5	72	1	360	0.815233		67.8078
7	350	26	oz	1984	Sollenberger et al.	NR	Medicago+Dactylis 1981, 2.0	1979-1980	1980	Medicago sativa	Dactylis glomerata	Pennsylvania Furnace, PA	0	lime, P. K, B	0				no	Hagerstown silt loam (fine. Mixed mesic Typic Hapludalf)	1st	1971-1980	Medicago	1	Cool	perennial	no	Dactylis	1	C3	0	N=0	Trt=Ctr	no	Humid continental	silty loam			9.98	3	3.35	3	5	72	1	360	1.09162		67.8078
7	351	27	oz	1984	Sollenberger et al.	NR	Medicago+Dactylis 1981, 6.1	1979-1980	1980	Medicago sativa	Dactylis glomerata	Pennsylvania Furnace, PA	0	lime, P. K, B	0				no	Hagerstown silt loam (fine. Mixed mesic Typic Hapludalf)	1st	1971-1980	Medicago	1	Cool	perennial	no	Dactylis	1	C3	0	N=0	Trt=Ctr	no	Humid continental	silty loam			9.92	3	3.35	3	5	72	1	360	1.08559		67.8078
7	352	28	oz	1984	Sollenberger et al.	NR	Medicago+Dactylis 1981, 18.2	1979-1980	1980	Medicago sativa	Dactylis glomerata	Pennsylvania Furnace, PA	0	lime, P. K, B	0				no	Hagerstown silt loam (fine. Mixed mesic Typic Hapludalf)	1st	1971-1980	Medicago	1	Cool	perennial	no	Dactylis	1	C3	0	N=0	Trt=Ctr	no	Humid continental	silty loam			10.69	3	3.35	3	5	72	1	360	1.16035		67.8078
7	353	29	oz	1984	Sollenberger et al.	NR	Trifolium+Dactylis 1981, 0.3	1979-1980	1980	Trifolium pratense	Dactylis glomerata	Pennsylvania Furnace, PA	0	lime, P. K, B	0				no	Hagerstown silt loam (fine. Mixed mesic Typic Hapludalf)	1st	1971-1980	Trifolium	1	Cool	perennial	no	Dactylis	1	C3	0	N=0	Trt=Ctr	no	Humid continental	silty loam			4.41	3	3.35	3	5	72	1	360	0.274914		67.8078
7	354	30	oz	1984	Sollenberger et al.	NR	Trifolium+Dactylis 1981, 1.0	1979-1980	1980	Trifolium pratense	Dactylis glomerata	Pennsylvania Furnace, PA	0	lime, P. K, B	0				no	Hagerstown silt loam (fine. Mixed mesic Typic Hapludalf)	1st	1971-1980	Trifolium	1	Cool	perennial	no	Dactylis	1	C3	0	N=0	Trt=Ctr	no	Humid continental	silty loam			5.01	3	3.35	3	5	72	1	360	0.402476		67.8078
7	355	31	oz	1984	Sollenberger et al.	NR	Trifolium+Dactylis 1981, 3.0	1979-1980	1980	Trifolium pratense	Dactylis glomerata	Pennsylvania Furnace, PA	0	lime, P. K, B	0				no	Hagerstown silt loam (fine. Mixed mesic Typic Hapludalf)	1st	1971-1980	Trifolium	1	Cool	perennial	no	Dactylis	1	C3	0	N=0	Trt=Ctr	no	Humid continental	silty loam			5.25	3	3.35	3	5	72	1	360	0.449268		67.8078
7	356	32	oz	1984	Sollenberger et al.	NR	Trifolium+Dactylis 1981, 9.1	1979-1980	1980	Trifolium pratense	Dactylis glomerata	Pennsylvania Furnace, PA	0	lime, P. K, B	0				no	Hagerstown silt loam (fine. Mixed mesic Typic Hapludalf)	1st	1971-1980	Trifolium	1	Cool	perennial	no	Dactylis	1	C3	0	N=0	Trt=Ctr	no	Humid continental	silty loam			5.85	3	3.35	3	5	72	1	360	0.557481		67.8078
7	357	33	oz	1984	Sollenberger et al.	NR	Lotus+Dactylis 1981, 0.3	1979-1980	1980	Lotus corniculatus	Dactylis glomerata	Pennsylvania Furnace, PA	0	lime, P. K, B	0				no	Hagerstown silt loam (fine. Mixed mesic Typic Hapludalf)	1st	1971-1980	Lotus	1	Cool	perennial	no	Dactylis	1	C3	0	N=0	Trt=Ctr	no	Humid continental	silty loam			4.66	3	3.35	3	5	72	1	360	0.330055		67.8078
7	358	34	oz	1984	Sollenberger et al.	NR	Lotus+Dactylis 1981, 1.0	1979-1980	1980	Lotus corniculatus	Dactylis glomerata	Pennsylvania Furnace, PA	0	lime, P. K, B	0				no	Hagerstown silt loam (fine. Mixed mesic Typic Hapludalf)	1st	1971-1980	Lotus	1	Cool	perennial	no	Dactylis	1	C3	0	N=0	Trt=Ctr	no	Humid continental	silty loam			5.77	3	3.35	3	5	72	1	360	0.543712		67.8078
7	359	35	oz	1984	Sollenberger et al.	NR	Lotus+Dactylis 1981, 3.0	1979-1980	1980	Lotus corniculatus	Dactylis glomerata	Pennsylvania Furnace, PA	0	lime, P. K, B	0				no	Hagerstown silt loam (fine. Mixed mesic Typic Hapludalf)	1st	1971-1980	Lotus	1	Cool	perennial	no	Dactylis	1	C3	0	N=0	Trt=Ctr	no	Humid continental	silty loam			7.46	3	3.35	3	5	72	1	360	0.800595		67.8078
7	360	36	oz	1984	Sollenberger et al.	NR	Lotus+Dactylis 1981, 9.1	1979-1980	1980	Lotus corniculatus	Dactylis glomerata	Pennsylvania Furnace, PA	0	lime, P. K, B	0				no	Hagerstown silt loam (fine. Mixed mesic Typic Hapludalf)	1st	1971-1980	Lotus	1	Cool	perennial	no	Dactylis	1	C3	0	N=0	Trt=Ctr	no	Humid continental	silty loam			7.72	3	3.35	3	5	72	1	360	0.834854		67.8078
7	361	37	oz	1984	Sollenberger et al.	NR	Medicago+Lolium 1981, 0.7	1979-1980	1980	Lotus corniculatus	Lolium pereene	Pennsylvania Furnace, PA	0	lime, P. K, B	0				no	Hagerstown silt loam (fine. Mixed mesic Typic Hapludalf)	1st	1971-1980	Lotus	1	Cool	perennial	no	Lolium	1	C3	0	N=0	Trt=Ctr	no	Humid continental	silty loam			6.28	3	3.35	3	5	72	1	360	0.62841		67.8078
7	362	38	oz	1984	Sollenberger et al.	NR	Medicago+Lolium 1981, 2.0	1979-1980	1980	Lotus corniculatus	Lolium pereene	Pennsylvania Furnace, PA	0	lime, P. K, B	0				no	Hagerstown silt loam (fine. Mixed mesic Typic Hapludalf)	1st	1971-1980	Lotus	1	Cool	perennial	no	Lolium	1	C3	0	N=0	Trt=Ctr	no	Humid continental	silty loam			9.78	3	3.35	3	5	72	1	360	1.07138		67.8078
7	363	39	oz	1984	Sollenberger et al.	NR	Medicago+Lolium 1981, 6.1	1979-1980	1980	Lotus corniculatus	Lolium pereene	Pennsylvania Furnace, PA	0	lime, P. K, B	0				no	Hagerstown silt loam (fine. Mixed mesic Typic Hapludalf)	1st	1971-1980	Lotus	1	Cool	perennial	no	Lolium	1	C3	0	N=0	Trt=Ctr	no	Humid continental	silty loam			9.91	3	3.35	3	5	72	1	360	1.08458		67.8078
7	364	40	oz	1984	Sollenberger et al.	NR	Medicago+Lolium 1981, 18.2	1979-1980	1980	Lotus corniculatus	Lolium pereene	Pennsylvania Furnace, PA	0	lime, P. K, B	0				no	Hagerstown silt loam (fine. Mixed mesic Typic Hapludalf)	1st	1971-1980	Lotus	1	Cool	perennial	no	Lolium	1	C3	0	N=0	Trt=Ctr	no	Humid continental	silty loam			11.09	3	3.35	3	5	72	1	360	1.19708		67.8078
7	365	41	oz	1984	Sollenberger et al.	NR	Trifolium+Lolium 1981, 0.3	1979-1980	1980	Lotus corniculatus	Lolium pereene	Pennsylvania Furnace, PA	0	lime, P. K, B	0				no	Hagerstown silt loam (fine. Mixed mesic Typic Hapludalf)	1st	1971-1980	Lotus	1	Cool	perennial	no	Lolium	1	C3	0	N=0	Trt=Ctr	no	Humid continental	silty loam			3.23	3	3.35	3	5	72	1	360	-0.0364782		67.8078
7	366	42	oz	1984	Sollenberger et al.	NR	Trifolium+Lolium 1981, 1.0	1979-1980	1980	Lotus corniculatus	Lolium pereene	Pennsylvania Furnace, PA	0	lime, P. K, B	0				no	Hagerstown silt loam (fine. Mixed mesic Typic Hapludalf)	1st	1971-1980	Lotus	1	Cool	perennial	no	Lolium	1	C3	0	N=0	Trt=Ctr	no	Humid continental	silty loam			4.26	3	3.35	3	5	72	1	360	0.240309		67.8078
7	367	43	oz	1984	Sollenberger et al.	NR	Trifolium+Lolium 1981, 3.0	1979-1980	1980	Lotus corniculatus	Lolium pereene	Pennsylvania Furnace, PA	0	lime, P. K, B	0				no	Hagerstown silt loam (fine. Mixed mesic Typic Hapludalf)	1st	1971-1980	Lotus	1	Cool	perennial	no	Lolium	1	C3	0	N=0	Trt=Ctr	no	Humid continental	silty loam			5.48	3	3.35	3	5	72	1	360	0.492145		67.8078
7	368	44	oz	1984	Sollenberger et al.	NR	Trifolium+Lolium 1981, 9.1	1979-1980	1980	Lotus corniculatus	Lolium pereene	Pennsylvania Furnace, PA	0	lime, P. K, B	0				no	Hagerstown silt loam (fine. Mixed mesic Typic Hapludalf)	1st	1971-1980	Lotus	1	Cool	perennial	no	Lolium	1	C3	0	N=0	Trt=Ctr	no	Humid continental	silty loam			6.17	3	3.35	3	5	72	1	360	0.610738		67.8078
7	369	45	oz	1984	Sollenberger et al.	NR	Lotus+Lolium 1981, 0.3	1979-1980	1980	Lotus corniculatus	Lolium pereene	Pennsylvania Furnace, PA	0	lime, P. K, B	0				no	Hagerstown silt loam (fine. Mixed mesic Typic Hapludalf)	1st	1971-1980	Lotus	1	Cool	perennial	no	Lolium	1	C3	0	N=0	Trt=Ctr	no	Humid continental	silty loam			4.1	3	3.35	3	5	72	1	360	0.202027		67.8078
7	370	46	oz	1984	Sollenberger et al.	NR	Lotus+Lolium 1981, 1.0	1979-1980	1980	Lotus corniculatus	Lolium pereene	Pennsylvania Furnace, PA	0	lime, P. K, B	0				no	Hagerstown silt loam (fine. Mixed mesic Typic Hapludalf)	1st	1971-1980	Lotus	1	Cool	perennial	no	Lolium	1	C3	0	N=0	Trt=Ctr	no	Humid continental	silty loam			5.24	3	3.35	3	5	72	1	360	0.447361		67.8078
7	371	47	oz	1984	Sollenberger et al.	NR	Lotus+Lolium 1981, 3.0	1979-1980	1980	Lotus corniculatus	Lolium pereene	Pennsylvania Furnace, PA	0	lime, P. K, B	0				no	Hagerstown silt loam (fine. Mixed mesic Typic Hapludalf)	1st	1971-1980	Lotus	1	Cool	perennial	no	Lolium	1	C3	0	N=0	Trt=Ctr	no	Humid continental	silty loam			7.32	3	3.35	3	5	72	1	360	0.78165		67.8078
7	372	48	oz	1984	Sollenberger et al.	NR	Lotus+Lolium 1981, 9.1	1979-1980	1980	Lotus corniculatus	Lolium pereene	Pennsylvania Furnace, PA	0	lime, P. K, B	0				no	Hagerstown silt loam (fine. Mixed mesic Typic Hapludalf)	1st	1971-1980	Lotus	1	Cool	perennial	no	Lolium	1	C3	0	N=0	Trt=Ctr	no	Humid continental	silty loam			7.88	3	3.35	3	5	72	1	360	0.855368		67.8078
7	373	49	oz	1984	Sollenberger et al.	NR	Medicago+Dactylis 1982, 0.7	1979-1980	1980	Medicago sativa	Dactylis glomerata	Pennsylvania Furnace, PA	0	lime, P. K, B	0				no	Hagerstown silt loam (fine. Mixed mesic Typic Hapludalf)	1st	1971-1980	Medicago	1	Cool	perennial	no	Dactylis	1	C3	0	N=0	Trt=Ctr	no	Humid continental	silty loam			5.02	3	3.35	3	5	72	1	360	0.40447		67.8078
7	374	50	oz	1984	Sollenberger et al.	NR	Medicago+Dactylis 1982, 2.0	1979-1980	1980	Medicago sativa	Dactylis glomerata	Pennsylvania Furnace, PA	0	lime, P. K, B	0				no	Hagerstown silt loam (fine. Mixed mesic Typic Hapludalf)	1st	1971-1980	Medicago	1	Cool	perennial	no	Dactylis	1	C3	0	N=0	Trt=Ctr	no	Humid continental	silty loam			6.39	3	3.35	3	5	72	1	360	0.645774		67.8078
7	375	51	oz	1984	Sollenberger et al.	NR	Medicago+Dactylis 1982, 6.1	1979-1980	1980	Medicago sativa	Dactylis glomerata	Pennsylvania Furnace, PA	0	lime, P. K, B	0				no	Hagerstown silt loam (fine. Mixed mesic Typic Hapludalf)	1st	1971-1980	Medicago	1	Cool	perennial	no	Dactylis	1	C3	0	N=0	Trt=Ctr	no	Humid continental	silty loam			7.01	3	3.35	3	5	72	1	360	0.738377		67.8078
7	376	52	oz	1984	Sollenberger et al.	NR	Medicago+Dactylis 1982, 18.2	1979-1980	1980	Medicago sativa	Dactylis glomerata	Pennsylvania Furnace, PA	0	lime, P. K, B	0				no	Hagerstown silt loam (fine. Mixed mesic Typic Hapludalf)	1st	1971-1980	Medicago	1	Cool	perennial	no	Dactylis	1	C3	0	N=0	Trt=Ctr	no	Humid continental	silty loam			6.89	3	3.35	3	5	72	1	360	0.721111		67.8078
7	377	53	oz	1984	Sollenberger et al.	NR	Trifolium+Dactylis 1982, 0.3	1979-1980	1980	Trifolium pratense	Dactylis glomerata	Pennsylvania Furnace, PA	0	lime, P. K, B	0				no	Hagerstown silt loam (fine. Mixed mesic Typic Hapludalf)	1st	1971-1980	Trifolium	1	Cool	perennial	no	Dactylis	1	C3	0	N=0	Trt=Ctr	no	Humid continental	silty loam			2.74	3	3.35	3	5	72	1	360	-0.201002		67.8078
7	378	54	oz	1984	Sollenberger et al.	NR	Trifolium+Dactylis 1982, 1.0	1979-1980	1980	Trifolium pratense	Dactylis glomerata	Pennsylvania Furnace, PA	0	lime, P. K, B	0				no	Hagerstown silt loam (fine. Mixed mesic Typic Hapludalf)	1st	1971-1980	Trifolium	1	Cool	perennial	no	Dactylis	1	C3	0	N=0	Trt=Ctr	no	Humid continental	silty loam			3.49	3	3.35	3	5	72	1	360	0.0409414		67.8078
7	379	55	oz	1984	Sollenberger et al.	NR	Trifolium+Dactylis 1982, 3.0	1979-1980	1980	Trifolium pratense	Dactylis glomerata	Pennsylvania Furnace, PA	0	lime, P. K, B	0				no	Hagerstown silt loam (fine. Mixed mesic Typic Hapludalf)	1st	1971-1980	Trifolium	1	Cool	perennial	no	Dactylis	1	C3	0	N=0	Trt=Ctr	no	Humid continental	silty loam			2.79	3	3.35	3	5	72	1	360	-0.182919		67.8078
7	380	56	oz	1984	Sollenberger et al.	NR	Trifolium+Dactylis 1982, 9.1	1979-1980	1980	Trifolium pratense	Dactylis glomerata	Pennsylvania Furnace, PA	0	lime, P. K, B	0				no	Hagerstown silt loam (fine. Mixed mesic Typic Hapludalf)	1st	1971-1980	Trifolium	1	Cool	perennial	no	Dactylis	1	C3	0	N=0	Trt=Ctr	no	Humid continental	silty loam			3.23	3	3.35	3	5	72	1	360	-0.0364782		67.8078
7	381	57	oz	1984	Sollenberger et al.	NR	Lotus+Dactylis 1982, 0.3	1979-1980	1980	Lotus corniculatus	Dactylis glomerata	Pennsylvania Furnace, PA	0	lime, P. K, B	0				no	Hagerstown silt loam (fine. Mixed mesic Typic Hapludalf)	1st	1971-1980	Lotus	1	Cool	perennial	no	Dactylis	1	C3	0	N=0	Trt=Ctr	no	Humid continental	silty loam			3.38	3	3.35	3	5	72	1	360	0.00891536		67.8078
7	382	58	oz	1984	Sollenberger et al.	NR	Lotus+Dactylis 1982, 1.0	1979-1980	1980	Lotus corniculatus	Dactylis glomerata	Pennsylvania Furnace, PA	0	lime, P. K, B	0				no	Hagerstown silt loam (fine. Mixed mesic Typic Hapludalf)	1st	1971-1980	Lotus	1	Cool	perennial	no	Dactylis	1	C3	0	N=0	Trt=Ctr	no	Humid continental	silty loam			4.81	3	3.35	3	5	72	1	360	0.361737		67.8078
7	383	59	oz	1984	Sollenberger et al.	NR	Lotus+Dactylis 1982, 3.0	1979-1980	1980	Lotus corniculatus	Dactylis glomerata	Pennsylvania Furnace, PA	0	lime, P. K, B	0				no	Hagerstown silt loam (fine. Mixed mesic Typic Hapludalf)	1st	1971-1980	Lotus	1	Cool	perennial	no	Dactylis	1	C3	0	N=0	Trt=Ctr	no	Humid continental	silty loam			5.27	3	3.35	3	5	72	1	360	0.45307		67.8078
7	384	60	oz	1984	Sollenberger et al.	NR	Lotus+Dactylis 1982, 9.1	1979-1980	1980	Lotus corniculatus	Dactylis glomerata	Pennsylvania Furnace, PA	0	lime, P. K, B	0				no	Hagerstown silt loam (fine. Mixed mesic Typic Hapludalf)	1st	1971-1980	Lotus	1	Cool	perennial	no	Dactylis	1	C3	0	N=0	Trt=Ctr	no	Humid continental	silty loam			5.14	3	3.35	3	5	72	1	360	0.428093		67.8078
7	385	61	oz	1984	Sollenberger et al.	NR	Medicago+Lolium 1982, 0.7	1979-1980	1980	Lotus corniculatus	Lolium pereene	Pennsylvania Furnace, PA	0	lime, P. K, B	0				no	Hagerstown silt loam (fine. Mixed mesic Typic Hapludalf)	1st	1971-1980	Lotus	1	Cool	perennial	no	Lolium	1	C3	0	N=0	Trt=Ctr	no	Humid continental	silty loam			3.75	3	3.35	3	5	72	1	360	0.112795		67.8078
7	386	62	oz	1984	Sollenberger et al.	NR	Medicago+Lolium 1982, 2.0	1979-1980	1980	Lotus corniculatus	Lolium pereene	Pennsylvania Furnace, PA	0	lime, P. K, B	0				no	Hagerstown silt loam (fine. Mixed mesic Typic Hapludalf)	1st	1971-1980	Lotus	1	Cool	perennial	no	Lolium	1	C3	0	N=0	Trt=Ctr	no	Humid continental	silty loam			4.81	3	3.35	3	5	72	1	360	0.361737		67.8078
7	387	63	oz	1984	Sollenberger et al.	NR	Medicago+Lolium 1982, 6.1	1979-1980	1980	Lotus corniculatus	Lolium pereene	Pennsylvania Furnace, PA	0	lime, P. K, B	0				no	Hagerstown silt loam (fine. Mixed mesic Typic Hapludalf)	1st	1971-1980	Lotus	1	Cool	perennial	no	Lolium	1	C3	0	N=0	Trt=Ctr	no	Humid continental	silty loam			5.02	3	3.35	3	5	72	1	360	0.40447		67.8078
7	388	64	oz	1984	Sollenberger et al.	NR	Medicago+Lolium 198,2 18.2	1979-1980	1980	Lotus corniculatus	Lolium pereene	Pennsylvania Furnace, PA	0	lime, P. K, B	0				no	Hagerstown silt loam (fine. Mixed mesic Typic Hapludalf)	1st	1971-1980	Lotus	1	Cool	perennial	no	Lolium	1	C3	0	N=0	Trt=Ctr	no	Humid continental	silty loam			7.07	3	3.35	3	5	72	1	360	0.7469		67.8078
7	389	65	oz	1984	Sollenberger et al.	NR	Trifolium+Lolium 1982, 0.3	1979-1980	1980	Lotus corniculatus	Lolium pereene	Pennsylvania Furnace, PA	0	lime, P. K, B	0				no	Hagerstown silt loam (fine. Mixed mesic Typic Hapludalf)	1st	1971-1980	Lotus	1	Cool	perennial	no	Lolium	1	C3	0	N=0	Trt=Ctr	no	Humid continental	silty loam			2.07	3	3.35	3	5	72	1	360	-0.481412		67.8078
7	390	66	oz	1984	Sollenberger et al.	NR	Trifolium+Lolium 1982, 1.0	1979-1980	1980	Lotus corniculatus	Lolium pereene	Pennsylvania Furnace, PA	0	lime, P. K, B	0				no	Hagerstown silt loam (fine. Mixed mesic Typic Hapludalf)	1st	1971-1980	Lotus	1	Cool	perennial	no	Lolium	1	C3	0	N=0	Trt=Ctr	no	Humid continental	silty loam			2.01	3	3.35	3	5	72	1	360	-0.510826		67.8078
7	391	67	oz	1984	Sollenberger et al.	NR	Trifolium+Lolium 1982, 3.0	1979-1980	1980	Lotus corniculatus	Lolium pereene	Pennsylvania Furnace, PA	0	lime, P. K, B	0				no	Hagerstown silt loam (fine. Mixed mesic Typic Hapludalf)	1st	1971-1980	Lotus	1	Cool	perennial	no	Lolium	1	C3	0	N=0	Trt=Ctr	no	Humid continental	silty loam			1.91	3	3.35	3	5	72	1	360	-0.561857		67.8078
7	392	68	oz	1984	Sollenberger et al.	NR	Trifolium+Lolium 1982, 9.1	1979-1980	1980	Lotus corniculatus	Lolium pereene	Pennsylvania Furnace, PA	0	lime, P. K, B	0				no	Hagerstown silt loam (fine. Mixed mesic Typic Hapludalf)	1st	1971-1980	Lotus	1	Cool	perennial	no	Lolium	1	C3	0	N=0	Trt=Ctr	no	Humid continental	silty loam			2.25	3	3.35	3	5	72	1	360	-0.39803		67.8078
7	393	69	oz	1984	Sollenberger et al.	NR	Lotus+Lolium 1982, 0.3	1979-1980	1980	Lotus corniculatus	Lolium pereene	Pennsylvania Furnace, PA	0	lime, P. K, B	0				no	Hagerstown silt loam (fine. Mixed mesic Typic Hapludalf)	1st	1971-1980	Lotus	1	Cool	perennial	no	Lolium	1	C3	0	N=0	Trt=Ctr	no	Humid continental	silty loam			3.26	3	3.35	3	5	72	1	360	-0.0272332		67.8078
7	394	70	oz	1984	Sollenberger et al.	NR	Lotus+Lolium 1982, 1.0	1979-1980	1980	Lotus corniculatus	Lolium pereene	Pennsylvania Furnace, PA	0	lime, P. K, B	0				no	Hagerstown silt loam (fine. Mixed mesic Typic Hapludalf)	1st	1971-1980	Lotus	1	Cool	perennial	no	Lolium	1	C3	0	N=0	Trt=Ctr	no	Humid continental	silty loam			4.32	3	3.35	3	5	72	1	360	0.254295		67.8078
7	395	71	oz	1984	Sollenberger et al.	NR	Lotus+Lolium 1982, 3.0	1979-1980	1980	Lotus corniculatus	Lolium pereene	Pennsylvania Furnace, PA	0	lime, P. K, B	0				no	Hagerstown silt loam (fine. Mixed mesic Typic Hapludalf)	1st	1971-1980	Lotus	1	Cool	perennial	no	Lolium	1	C3	0	N=0	Trt=Ctr	no	Humid continental	silty loam			5.27	3	3.35	3	5	72	1	360	0.45307		67.8078
7	396	72	oz	1984	Sollenberger et al.	NR	Lotus+Lolium 1982, 9.1	1979-1980	1980	Lotus corniculatus	Lolium pereene	Pennsylvania Furnace, PA	0	lime, P. K, B	0				no	Hagerstown silt loam (fine. Mixed mesic Typic Hapludalf)	1st	1971-1980	Lotus	1	Cool	perennial	no	Lolium	1	C3	0	N=0	Trt=Ctr	no	Humid continental	silty loam			5.65	3	3.35	3	5	72	1	360	0.522695		67.8078
7	397	73	oz	1984	Sollenberger et al.	NR	Medicago+Dactylis 1980, 0.7	1979-1980	1980	Medicago sativa	Dactylis glomerata	Pennsylvania Furnace, PA	112	lime, P. K, B	0				no	Hagerstown silt loam (fine. Mixed mesic Typic Hapludalf)	1st	1971-1980	Medicago	1	Cool	perennial	no	Dactylis	1	C3	101-200	N>=100	Trt<Ctr	no	Humid continental	silty loam			5.48	3	6.4	3	5	72	1	360	-0.155193		67.8078
7	398	74	oz	1984	Sollenberger et al.	NR	Medicago+Dactylis 1980, 2.0	1979-1980	1980	Medicago sativa	Dactylis glomerata	Pennsylvania Furnace, PA	112	lime, P. K, B	0				no	Hagerstown silt loam (fine. Mixed mesic Typic Hapludalf)	1st	1971-1980	Medicago	1	Cool	perennial	no	Dactylis	1	C3	101-200	N>=100	Trt<Ctr	no	Humid continental	silty loam			6.78	3	6.4	3	5	72	1	360	0.0576791		67.8078
7	399	75	oz	1984	Sollenberger et al.	NR	Medicago+Dactylis 1980, 6.1	1979-1980	1980	Medicago sativa	Dactylis glomerata	Pennsylvania Furnace, PA	112	lime, P. K, B	0				no	Hagerstown silt loam (fine. Mixed mesic Typic Hapludalf)	1st	1971-1980	Medicago	1	Cool	perennial	no	Dactylis	1	C3	101-200	N>=100	Trt<Ctr	no	Humid continental	silty loam			8.49	3	6.4	3	5	72	1	360	0.282591		67.8078
7	400	76	oz	1984	Sollenberger et al.	NR	Medicago+Dactylis 1980, 18.2	1979-1980	1980	Medicago sativa	Dactylis glomerata	Pennsylvania Furnace, PA	112	lime, P. K, B	0				no	Hagerstown silt loam (fine. Mixed mesic Typic Hapludalf)	1st	1971-1980	Medicago	1	Cool	perennial	no	Dactylis	1	C3	101-200	N>=100	Trt<Ctr	no	Humid continental	silty loam			9.19	3	6.4	3	5	72	1	360	0.361818		67.8078
7	401	77	oz	1984	Sollenberger et al.	NR	Trifolium+Dactylis 1980, 0.3	1979-1980	1980	Trifolium pratense	Dactylis glomerata	Pennsylvania Furnace, PA	112	lime, P. K, B	0				no	Hagerstown silt loam (fine. Mixed mesic Typic Hapludalf)	1st	1971-1980	Trifolium	1	Cool	perennial	no	Dactylis	1	C3	101-200	N>=100	Trt<Ctr	no	Humid continental	silty loam			5.08	3	6.4	3	5	72	1	360	-0.230987		67.8078
7	402	78	oz	1984	Sollenberger et al.	NR	Trifolium+Dactylis 1980, 1.0	1979-1980	1980	Trifolium pratense	Dactylis glomerata	Pennsylvania Furnace, PA	112	lime, P. K, B	0				no	Hagerstown silt loam (fine. Mixed mesic Typic Hapludalf)	1st	1971-1980	Trifolium	1	Cool	perennial	no	Dactylis	1	C3	101-200	N>=100	Trt<Ctr	no	Humid continental	silty loam			5.82	3	6.4	3	5	72	1	360	-0.0949977		67.8078
7	403	79	oz	1984	Sollenberger et al.	NR	Trifolium+Dactylis 1980, 3.0	1979-1980	1980	Trifolium pratense	Dactylis glomerata	Pennsylvania Furnace, PA	112	lime, P. K, B	0				no	Hagerstown silt loam (fine. Mixed mesic Typic Hapludalf)	1st	1971-1980	Trifolium	1	Cool	perennial	no	Dactylis	1	C3	101-200	N>=100	Trt<Ctr	no	Humid continental	silty loam			7.67	3	6.4	3	5	72	1	360	0.181019		67.8078
7	404	80	oz	1984	Sollenberger et al.	NR	Trifolium+Dactylis 1980, 9.1	1979-1980	1980	Trifolium pratense	Dactylis glomerata	Pennsylvania Furnace, PA	112	lime, P. K, B	0				no	Hagerstown silt loam (fine. Mixed mesic Typic Hapludalf)	1st	1971-1980	Trifolium	1	Cool	perennial	no	Dactylis	1	C3	101-200	N>=100	Trt<Ctr	no	Humid continental	silty loam			7.51	3	6.4	3	5	72	1	360	0.159937		67.8078
7	405	81	oz	1984	Sollenberger et al.	NR	Lotus+Dactylis 1980, 0.3	1979-1980	1980	Lotus corniculatus	Dactylis glomerata	Pennsylvania Furnace, PA	112	lime, P. K, B	0				no	Hagerstown silt loam (fine. Mixed mesic Typic Hapludalf)	1st	1971-1980	Lotus	1	Cool	perennial	no	Dactylis	1	C3	101-200	N>=100	Trt<Ctr	no	Humid continental	silty loam			3.57	3	6.4	3	5	72	1	360	-0.583732		67.8078
7	406	82	oz	1984	Sollenberger et al.	NR	Lotus+Dactylis 1980, 1.0	1979-1980	1980	Lotus corniculatus	Dactylis glomerata	Pennsylvania Furnace, PA	112	lime, P. K, B	0				no	Hagerstown silt loam (fine. Mixed mesic Typic Hapludalf)	1st	1971-1980	Lotus	1	Cool	perennial	no	Dactylis	1	C3	101-200	N>=100	Trt<Ctr	no	Humid continental	silty loam			4.13	3	6.4	3	5	72	1	360	-0.438021		67.8078
7	407	83	oz	1984	Sollenberger et al.	NR	Lotus+Dactylis 1980, 3.0	1979-1980	1980	Lotus corniculatus	Dactylis glomerata	Pennsylvania Furnace, PA	112	lime, P. K, B	0				no	Hagerstown silt loam (fine. Mixed mesic Typic Hapludalf)	1st	1971-1980	Lotus	1	Cool	perennial	no	Dactylis	1	C3	101-200	N>=100	Trt<Ctr	no	Humid continental	silty loam			5.66	3	6.4	3	5	72	1	360	-0.122874		67.8078
7	408	84	oz	1984	Sollenberger et al.	NR	Lotus+Dactylis 1980, 9.1	1979-1980	1980	Lotus corniculatus	Dactylis glomerata	Pennsylvania Furnace, PA	112	lime, P. K, B	0				no	Hagerstown silt loam (fine. Mixed mesic Typic Hapludalf)	1st	1971-1980	Lotus	1	Cool	perennial	no	Dactylis	1	C3	101-200	N>=100	Trt<Ctr	no	Humid continental	silty loam			6.83	3	6.4	3	5	72	1	360	0.0650267		67.8078
7	409	85	oz	1984	Sollenberger et al.	NR	Medicago+Lolium 1980, 0.7	1979-1980	1980	Lotus corniculatus	Lolium pereene	Pennsylvania Furnace, PA	112	lime, P. K, B	0				no	Hagerstown silt loam (fine. Mixed mesic Typic Hapludalf)	1st	1971-1980	Lotus	1	Cool	perennial	no	Lolium	1	C3	101-200	N>=100	Trt<Ctr	no	Humid continental	silty loam			5.92	3	6.4	3	5	72	1	360	-0.0779615		67.8078
7	410	86	oz	1984	Sollenberger et al.	NR	Medicago+Lolium 1980, 2.0	1979-1980	1980	Lotus corniculatus	Lolium pereene	Pennsylvania Furnace, PA	112	lime, P. K, B	0				no	Hagerstown silt loam (fine. Mixed mesic Typic Hapludalf)	1st	1971-1980	Lotus	1	Cool	perennial	no	Lolium	1	C3	101-200	N>=100	Trt<Ctr	no	Humid continental	silty loam			8.88	3	6.4	3	5	72	1	360	0.327504		67.8078
7	411	87	oz	1984	Sollenberger et al.	NR	Medicago+Lolium 1980, 6.1	1979-1980	1980	Lotus corniculatus	Lolium pereene	Pennsylvania Furnace, PA	112	lime, P. K, B	0				no	Hagerstown silt loam (fine. Mixed mesic Typic Hapludalf)	1st	1971-1980	Lotus	1	Cool	perennial	no	Lolium	1	C3	101-200	N>=100	Trt<Ctr	no	Humid continental	silty loam			10.24	3	6.4	3	5	72	1	360	0.470004		67.8078
7	412	88	oz	1984	Sollenberger et al.	NR	Medicago+Lolium 1980, 18.2	1979-1980	1980	Lotus corniculatus	Lolium pereene	Pennsylvania Furnace, PA	112	lime, P. K, B	0				no	Hagerstown silt loam (fine. Mixed mesic Typic Hapludalf)	1st	1971-1980	Lotus	1	Cool	perennial	no	Lolium	1	C3	101-200	N>=100	Trt<Ctr	no	Humid continental	silty loam			9.98	3	6.4	3	5	72	1	360	0.444285		67.8078
7	413	89	oz	1984	Sollenberger et al.	NR	Trifolium+Lolium 1980, 0.3	1979-1980	1980	Lotus corniculatus	Lolium pereene	Pennsylvania Furnace, PA	112	lime, P. K, B	0				no	Hagerstown silt loam (fine. Mixed mesic Typic Hapludalf)	1st	1971-1980	Lotus	1	Cool	perennial	no	Lolium	1	C3	101-200	N>=100	Trt<Ctr	no	Humid continental	silty loam			5.06	3	6.4	3	5	72	1	360	-0.234932		67.8078
7	414	90	oz	1984	Sollenberger et al.	NR	Trifolium+Lolium 1980, 1.0	1979-1980	1980	Lotus corniculatus	Lolium pereene	Pennsylvania Furnace, PA	112	lime, P. K, B	0				no	Hagerstown silt loam (fine. Mixed mesic Typic Hapludalf)	1st	1971-1980	Lotus	1	Cool	perennial	no	Lolium	1	C3	101-200	N>=100	Trt<Ctr	no	Humid continental	silty loam			6.36	3	6.4	3	5	72	1	360	-0.00626961		67.8078
7	415	91	oz	1984	Sollenberger et al.	NR	Trifolium+Lolium 1980, 3.0	1979-1980	1980	Lotus corniculatus	Lolium pereene	Pennsylvania Furnace, PA	112	lime, P. K, B	0				no	Hagerstown silt loam (fine. Mixed mesic Typic Hapludalf)	1st	1971-1980	Lotus	1	Cool	perennial	no	Lolium	1	C3	101-200	N>=100	Trt<Ctr	no	Humid continental	silty loam			8.11	3	6.4	3	5	72	1	360	0.2368		67.8078
7	416	92	oz	1984	Sollenberger et al.	NR	Trifolium+Lolium 1980, 9.1	1979-1980	1980	Lotus corniculatus	Lolium pereene	Pennsylvania Furnace, PA	112	lime, P. K, B	0				no	Hagerstown silt loam (fine. Mixed mesic Typic Hapludalf)	1st	1971-1980	Lotus	1	Cool	perennial	no	Lolium	1	C3	101-200	N>=100	Trt<Ctr	no	Humid continental	silty loam			8.89	3	6.4	3	5	72	1	360	0.328629		67.8078
7	417	93	oz	1984	Sollenberger et al.	NR	Lotus+Lolium 1980, 0.3	1979-1980	1980	Lotus corniculatus	Lolium pereene	Pennsylvania Furnace, PA	112	lime, P. K, B	0				no	Hagerstown silt loam (fine. Mixed mesic Typic Hapludalf)	1st	1971-1980	Lotus	1	Cool	perennial	no	Lolium	1	C3	101-200	N>=100	Trt<Ctr	no	Humid continental	silty loam			3.8	3	6.4	3	5	72	1	360	-0.521297		67.8078
7	418	94	oz	1984	Sollenberger et al.	NR	Lotus+Lolium 1980, 1.0	1979-1980	1980	Lotus corniculatus	Lolium pereene	Pennsylvania Furnace, PA	112	lime, P. K, B	0				no	Hagerstown silt loam (fine. Mixed mesic Typic Hapludalf)	1st	1971-1980	Lotus	1	Cool	perennial	no	Lolium	1	C3	101-200	N>=100	Trt<Ctr	no	Humid continental	silty loam			4.15	3	6.4	3	5	72	1	360	-0.43319		67.8078
7	419	95	oz	1984	Sollenberger et al.	NR	Lotus+Lolium 1980, 3.0	1979-1980	1980	Lotus corniculatus	Lolium pereene	Pennsylvania Furnace, PA	112	lime, P. K, B	0				no	Hagerstown silt loam (fine. Mixed mesic Typic Hapludalf)	1st	1971-1980	Lotus	1	Cool	perennial	no	Lolium	1	C3	101-200	N>=100	Trt<Ctr	no	Humid continental	silty loam			6.22	3	6.4	3	5	72	1	360	-0.0285281		67.8078
7	420	96	oz	1984	Sollenberger et al.	NR	Lotus+Lolium 1980, 9.1	1979-1980	1980	Lotus corniculatus	Lolium pereene	Pennsylvania Furnace, PA	112	lime, P. K, B	0				no	Hagerstown silt loam (fine. Mixed mesic Typic Hapludalf)	1st	1971-1980	Lotus	1	Cool	perennial	no	Lolium	1	C3	101-200	N>=100	Trt<Ctr	no	Humid continental	silty loam			7.08	3	6.4	3	5	72	1	360	0.100976		67.8078
7	421	97	oz	1984	Sollenberger et al.	NR	Medicago+Dactylis 1981, 0.7	1979-1980	1980	Medicago sativa	Dactylis glomerata	Pennsylvania Furnace, PA	112	lime, P. K, B	0				no	Hagerstown silt loam (fine. Mixed mesic Typic Hapludalf)	1st	1971-1980	Medicago	1	Cool	perennial	no	Dactylis	1	C3	101-200	N>=100	Trt<Ctr	no	Humid continental	silty loam			7.57	3	6.4	3	5	72	1	360	0.167895		67.8078
7	422	98	oz	1984	Sollenberger et al.	NR	Medicago+Dactylis 1981, 2.0	1979-1980	1980	Medicago sativa	Dactylis glomerata	Pennsylvania Furnace, PA	112	lime, P. K, B	0				no	Hagerstown silt loam (fine. Mixed mesic Typic Hapludalf)	1st	1971-1980	Medicago	1	Cool	perennial	no	Dactylis	1	C3	101-200	N>=100	Trt<Ctr	no	Humid continental	silty loam			9.98	3	6.4	3	5	72	1	360	0.444285		67.8078
7	423	99	oz	1984	Sollenberger et al.	NR	Medicago+Dactylis 1981, 6.1	1979-1980	1980	Medicago sativa	Dactylis glomerata	Pennsylvania Furnace, PA	112	lime, P. K, B	0				no	Hagerstown silt loam (fine. Mixed mesic Typic Hapludalf)	1st	1971-1980	Medicago	1	Cool	perennial	no	Dactylis	1	C3	101-200	N>=100	Trt<Ctr	no	Humid continental	silty loam			9.92	3	6.4	3	5	72	1	360	0.438255		67.8078
7	424	100	oz	1984	Sollenberger et al.	NR	Medicago+Dactylis 1981, 18.2	1979-1980	1980	Medicago sativa	Dactylis glomerata	Pennsylvania Furnace, PA	112	lime, P. K, B	0				no	Hagerstown silt loam (fine. Mixed mesic Typic Hapludalf)	1st	1971-1980	Medicago	1	Cool	perennial	no	Dactylis	1	C3	101-200	N>=100	Trt<Ctr	no	Humid continental	silty loam			10.69	3	6.4	3	5	72	1	360	0.513011		67.8078
7	425	101	oz	1984	Sollenberger et al.	NR	Trifolium+Dactylis 1981, 0.3	1979-1980	1980	Trifolium pratense	Dactylis glomerata	Pennsylvania Furnace, PA	112	lime, P. K, B	0				no	Hagerstown silt loam (fine. Mixed mesic Typic Hapludalf)	1st	1971-1980	Trifolium	1	Cool	perennial	no	Dactylis	1	C3	101-200	N>=100	Trt<Ctr	no	Humid continental	silty loam			4.41	3	6.4	3	5	72	1	360	-0.372423		67.8078
7	426	102	oz	1984	Sollenberger et al.	NR	Trifolium+Dactylis 1981, 1.0	1979-1980	1980	Trifolium pratense	Dactylis glomerata	Pennsylvania Furnace, PA	112	lime, P. K, B	0				no	Hagerstown silt loam (fine. Mixed mesic Typic Hapludalf)	1st	1971-1980	Trifolium	1	Cool	perennial	no	Dactylis	1	C3	101-200	N>=100	Trt<Ctr	no	Humid continental	silty loam			5.01	3	6.4	3	5	72	1	360	-0.244862		67.8078
7	427	103	oz	1984	Sollenberger et al.	NR	Trifolium+Dactylis 1981, 3.0	1979-1980	1980	Trifolium pratense	Dactylis glomerata	Pennsylvania Furnace, PA	112	lime, P. K, B	0				no	Hagerstown silt loam (fine. Mixed mesic Typic Hapludalf)	1st	1971-1980	Trifolium	1	Cool	perennial	no	Dactylis	1	C3	101-200	N>=100	Trt<Ctr	no	Humid continental	silty loam			5.25	3	6.4	3	5	72	1	360	-0.19807		67.8078
7	428	104	oz	1984	Sollenberger et al.	NR	Trifolium+Dactylis 1981, 9.1	1979-1980	1980	Trifolium pratense	Dactylis glomerata	Pennsylvania Furnace, PA	112	lime, P. K, B	0				no	Hagerstown silt loam (fine. Mixed mesic Typic Hapludalf)	1st	1971-1980	Trifolium	1	Cool	perennial	no	Dactylis	1	C3	101-200	N>=100	Trt<Ctr	no	Humid continental	silty loam			5.85	3	6.4	3	5	72	1	360	-0.0898563		67.8078
7	429	105	oz	1984	Sollenberger et al.	NR	Lotus+Dactylis 1981, 0.3	1979-1980	1980	Lotus corniculatus	Dactylis glomerata	Pennsylvania Furnace, PA	112	lime, P. K, B	0				no	Hagerstown silt loam (fine. Mixed mesic Typic Hapludalf)	1st	1971-1980	Lotus	1	Cool	perennial	no	Dactylis	1	C3	101-200	N>=100	Trt<Ctr	no	Humid continental	silty loam			4.66	3	6.4	3	5	72	1	360	-0.317283		67.8078
7	430	106	oz	1984	Sollenberger et al.	NR	Lotus+Dactylis 1981, 1.0	1979-1980	1980	Lotus corniculatus	Dactylis glomerata	Pennsylvania Furnace, PA	112	lime, P. K, B	0				no	Hagerstown silt loam (fine. Mixed mesic Typic Hapludalf)	1st	1971-1980	Lotus	1	Cool	perennial	no	Dactylis	1	C3	101-200	N>=100	Trt<Ctr	no	Humid continental	silty loam			5.77	3	6.4	3	5	72	1	360	-0.103626		67.8078
7	431	107	oz	1984	Sollenberger et al.	NR	Lotus+Dactylis 1981, 3.0	1979-1980	1980	Lotus corniculatus	Dactylis glomerata	Pennsylvania Furnace, PA	112	lime, P. K, B	0				no	Hagerstown silt loam (fine. Mixed mesic Typic Hapludalf)	1st	1971-1980	Lotus	1	Cool	perennial	no	Dactylis	1	C3	101-200	N>=100	Trt<Ctr	no	Humid continental	silty loam			7.46	3	6.4	3	5	72	1	360	0.153257		67.8078
7	432	108	oz	1984	Sollenberger et al.	NR	Lotus+Dactylis 1981, 9.1	1979-1980	1980	Lotus corniculatus	Dactylis glomerata	Pennsylvania Furnace, PA	112	lime, P. K, B	0				no	Hagerstown silt loam (fine. Mixed mesic Typic Hapludalf)	1st	1971-1980	Lotus	1	Cool	perennial	no	Dactylis	1	C3	101-200	N>=100	Trt<Ctr	no	Humid continental	silty loam			7.72	3	6.4	3	5	72	1	360	0.187516		67.8078
7	433	109	oz	1984	Sollenberger et al.	NR	Medicago+Lolium 1981, 0.7	1979-1980	1980	Lotus corniculatus	Lolium pereene	Pennsylvania Furnace, PA	112	lime, P. K, B	0				no	Hagerstown silt loam (fine. Mixed mesic Typic Hapludalf)	1st	1971-1980	Lotus	1	Cool	perennial	no	Lolium	1	C3	101-200	N>=100	Trt<Ctr	no	Humid continental	silty loam			6.28	3	6.4	3	5	72	1	360	-0.018928		67.8078
7	434	110	oz	1984	Sollenberger et al.	NR	Medicago+Lolium 1981, 2.0	1979-1980	1980	Lotus corniculatus	Lolium pereene	Pennsylvania Furnace, PA	112	lime, P. K, B	0				no	Hagerstown silt loam (fine. Mixed mesic Typic Hapludalf)	1st	1971-1980	Lotus	1	Cool	perennial	no	Lolium	1	C3	101-200	N>=100	Trt<Ctr	no	Humid continental	silty loam			9.78	3	6.4	3	5	72	1	360	0.424041		67.8078
7	435	111	oz	1984	Sollenberger et al.	NR	Medicago+Lolium 1981, 6.1	1979-1980	1980	Lotus corniculatus	Lolium pereene	Pennsylvania Furnace, PA	112	lime, P. K, B	0				no	Hagerstown silt loam (fine. Mixed mesic Typic Hapludalf)	1st	1971-1980	Lotus	1	Cool	perennial	no	Lolium	1	C3	101-200	N>=100	Trt<Ctr	no	Humid continental	silty loam			9.91	3	6.4	3	5	72	1	360	0.437246		67.8078
7	436	112	oz	1984	Sollenberger et al.	NR	Medicago+Lolium 1981, 18.2	1979-1980	1980	Lotus corniculatus	Lolium pereene	Pennsylvania Furnace, PA	112	lime, P. K, B	0				no	Hagerstown silt loam (fine. Mixed mesic Typic Hapludalf)	1st	1971-1980	Lotus	1	Cool	perennial	no	Lolium	1	C3	101-200	N>=100	Trt<Ctr	no	Humid continental	silty loam			11.09	3	6.4	3	5	72	1	360	0.549746		67.8078
7	437	113	oz	1984	Sollenberger et al.	NR	Trifolium+Lolium 1981, 0.3	1979-1980	1980	Lotus corniculatus	Lolium pereene	Pennsylvania Furnace, PA	112	lime, P. K, B	0				no	Hagerstown silt loam (fine. Mixed mesic Typic Hapludalf)	1st	1971-1980	Lotus	1	Cool	perennial	no	Lolium	1	C3	101-200	N>=100	Trt<Ctr	no	Humid continental	silty loam			3.23	3	6.4	3	5	72	1	360	-0.683816		67.8078
7	438	114	oz	1984	Sollenberger et al.	NR	Trifolium+Lolium 1981, 1.0	1979-1980	1980	Lotus corniculatus	Lolium pereene	Pennsylvania Furnace, PA	112	lime, P. K, B	0				no	Hagerstown silt loam (fine. Mixed mesic Typic Hapludalf)	1st	1971-1980	Lotus	1	Cool	perennial	no	Lolium	1	C3	101-200	N>=100	Trt<Ctr	no	Humid continental	silty loam			4.26	3	6.4	3	5	72	1	360	-0.407029		67.8078
7	439	115	oz	1984	Sollenberger et al.	NR	Trifolium+Lolium 1981, 3.0	1979-1980	1980	Lotus corniculatus	Lolium pereene	Pennsylvania Furnace, PA	112	lime, P. K, B	0				no	Hagerstown silt loam (fine. Mixed mesic Typic Hapludalf)	1st	1971-1980	Lotus	1	Cool	perennial	no	Lolium	1	C3	101-200	N>=100	Trt<Ctr	no	Humid continental	silty loam			5.48	3	6.4	3	5	72	1	360	-0.155193		67.8078
7	440	116	oz	1984	Sollenberger et al.	NR	Trifolium+Lolium 1981, 9.1	1979-1980	1980	Lotus corniculatus	Lolium pereene	Pennsylvania Furnace, PA	112	lime, P. K, B	0				no	Hagerstown silt loam (fine. Mixed mesic Typic Hapludalf)	1st	1971-1980	Lotus	1	Cool	perennial	no	Lolium	1	C3	101-200	N>=100	Trt<Ctr	no	Humid continental	silty loam			6.17	3	6.4	3	5	72	1	360	-0.0365992		67.8078
7	441	117	oz	1984	Sollenberger et al.	NR	Lotus+Lolium 1981, 0.3	1979-1980	1980	Lotus corniculatus	Lolium pereene	Pennsylvania Furnace, PA	112	lime, P. K, B	0				no	Hagerstown silt loam (fine. Mixed mesic Typic Hapludalf)	1st	1971-1980	Lotus	1	Cool	perennial	no	Lolium	1	C3	101-200	N>=100	Trt<Ctr	no	Humid continental	silty loam			4.1	3	6.4	3	5	72	1	360	-0.445311		67.8078
7	442	118	oz	1984	Sollenberger et al.	NR	Lotus+Lolium 1981, 1.0	1979-1980	1980	Lotus corniculatus	Lolium pereene	Pennsylvania Furnace, PA	112	lime, P. K, B	0				no	Hagerstown silt loam (fine. Mixed mesic Typic Hapludalf)	1st	1971-1980	Lotus	1	Cool	perennial	no	Lolium	1	C3	101-200	N>=100	Trt<Ctr	no	Humid continental	silty loam			5.24	3	6.4	3	5	72	1	360	-0.199976		67.8078
7	443	119	oz	1984	Sollenberger et al.	NR	Lotus+Lolium 1981, 3.0	1979-1980	1980	Lotus corniculatus	Lolium pereene	Pennsylvania Furnace, PA	112	lime, P. K, B	0				no	Hagerstown silt loam (fine. Mixed mesic Typic Hapludalf)	1st	1971-1980	Lotus	1	Cool	perennial	no	Lolium	1	C3	101-200	N>=100	Trt<Ctr	no	Humid continental	silty loam			7.32	3	6.4	3	5	72	1	360	0.134312		67.8078
7	444	120	oz	1984	Sollenberger et al.	NR	Lotus+Lolium 1981, 9.1	1979-1980	1980	Lotus corniculatus	Lolium pereene	Pennsylvania Furnace, PA	112	lime, P. K, B	0				no	Hagerstown silt loam (fine. Mixed mesic Typic Hapludalf)	1st	1971-1980	Lotus	1	Cool	perennial	no	Lolium	1	C3	101-200	N>=100	Trt<Ctr	no	Humid continental	silty loam			7.88	3	6.4	3	5	72	1	360	0.20803		67.8078
7	445	121	oz	1984	Sollenberger et al.	NR	Medicago+Dactylis 1982, 0.7	1979-1980	1980	Medicago sativa	Dactylis glomerata	Pennsylvania Furnace, PA	112	lime, P. K, B	0				no	Hagerstown silt loam (fine. Mixed mesic Typic Hapludalf)	1st	1971-1980	Medicago	1	Cool	perennial	no	Dactylis	1	C3	101-200	N>=100	Trt<Ctr	no	Humid continental	silty loam			5.02	3	6.4	3	5	72	1	360	-0.242868		67.8078
7	446	122	oz	1984	Sollenberger et al.	NR	Medicago+Dactylis 1982, 2.0	1979-1980	1980	Medicago sativa	Dactylis glomerata	Pennsylvania Furnace, PA	112	lime, P. K, B	0				no	Hagerstown silt loam (fine. Mixed mesic Typic Hapludalf)	1st	1971-1980	Medicago	1	Cool	perennial	no	Dactylis	1	C3	101-200	N>=100	Trt<Ctr	no	Humid continental	silty loam			6.39	3	6.4	3	5	72	1	360	-0.00156372		67.8078
7	447	123	oz	1984	Sollenberger et al.	NR	Medicago+Dactylis 1982, 6.1	1979-1980	1980	Medicago sativa	Dactylis glomerata	Pennsylvania Furnace, PA	112	lime, P. K, B	0				no	Hagerstown silt loam (fine. Mixed mesic Typic Hapludalf)	1st	1971-1980	Medicago	1	Cool	perennial	no	Dactylis	1	C3	101-200	N>=100	Trt<Ctr	no	Humid continental	silty loam			7.01	3	6.4	3	5	72	1	360	0.0910397		67.8078
7	448	124	oz	1984	Sollenberger et al.	NR	Medicago+Dactylis 1982, 18.2	1979-1980	1980	Medicago sativa	Dactylis glomerata	Pennsylvania Furnace, PA	112	lime, P. K, B	0				no	Hagerstown silt loam (fine. Mixed mesic Typic Hapludalf)	1st	1971-1980	Medicago	1	Cool	perennial	no	Dactylis	1	C3	101-200	N>=100	Trt<Ctr	no	Humid continental	silty loam			6.89	3	6.4	3	5	72	1	360	0.0737731		67.8078
7	449	125	oz	1984	Sollenberger et al.	NR	Trifolium+Dactylis 1982, 0.3	1979-1980	1980	Trifolium pratense	Dactylis glomerata	Pennsylvania Furnace, PA	112	lime, P. K, B	0				no	Hagerstown silt loam (fine. Mixed mesic Typic Hapludalf)	1st	1971-1980	Trifolium	1	Cool	perennial	no	Dactylis	1	C3	101-200	N>=100	Trt<Ctr	no	Humid continental	silty loam			2.74	3	6.4	3	5	72	1	360	-0.84834		67.8078
7	450	126	oz	1984	Sollenberger et al.	NR	Trifolium+Dactylis 1982, 1.0	1979-1980	1980	Trifolium pratense	Dactylis glomerata	Pennsylvania Furnace, PA	112	lime, P. K, B	0				no	Hagerstown silt loam (fine. Mixed mesic Typic Hapludalf)	1st	1971-1980	Trifolium	1	Cool	perennial	no	Dactylis	1	C3	101-200	N>=100	Trt<Ctr	no	Humid continental	silty loam			3.49	3	6.4	3	5	72	1	360	-0.606396		67.8078
7	451	127	oz	1984	Sollenberger et al.	NR	Trifolium+Dactylis 1982, 3.0	1979-1980	1980	Trifolium pratense	Dactylis glomerata	Pennsylvania Furnace, PA	112	lime, P. K, B	0				no	Hagerstown silt loam (fine. Mixed mesic Typic Hapludalf)	1st	1971-1980	Trifolium	1	Cool	perennial	no	Dactylis	1	C3	101-200	N>=100	Trt<Ctr	no	Humid continental	silty loam			2.79	3	6.4	3	5	72	1	360	-0.830256		67.8078
7	452	128	oz	1984	Sollenberger et al.	NR	Trifolium+Dactylis 1982, 9.1	1979-1980	1980	Trifolium pratense	Dactylis glomerata	Pennsylvania Furnace, PA	112	lime, P. K, B	0				no	Hagerstown silt loam (fine. Mixed mesic Typic Hapludalf)	1st	1971-1980	Trifolium	1	Cool	perennial	no	Dactylis	1	C3	101-200	N>=100	Trt<Ctr	no	Humid continental	silty loam			3.23	3	6.4	3	5	72	1	360	-0.683816		67.8078
7	453	129	oz	1984	Sollenberger et al.	NR	Lotus+Dactylis 1982, 0.3	1979-1980	1980	Lotus corniculatus	Dactylis glomerata	Pennsylvania Furnace, PA	112	lime, P. K, B	0				no	Hagerstown silt loam (fine. Mixed mesic Typic Hapludalf)	1st	1971-1980	Lotus	1	Cool	perennial	no	Dactylis	1	C3	101-200	N>=100	Trt<Ctr	no	Humid continental	silty loam			3.38	3	6.4	3	5	72	1	360	-0.638422		67.8078
7	454	130	oz	1984	Sollenberger et al.	NR	Lotus+Dactylis 1982, 1.0	1979-1980	1980	Lotus corniculatus	Dactylis glomerata	Pennsylvania Furnace, PA	112	lime, P. K, B	0				no	Hagerstown silt loam (fine. Mixed mesic Typic Hapludalf)	1st	1971-1980	Lotus	1	Cool	perennial	no	Dactylis	1	C3	101-200	N>=100	Trt<Ctr	no	Humid continental	silty loam			4.81	3	6.4	3	5	72	1	360	-0.285601		67.8078
7	455	131	oz	1984	Sollenberger et al.	NR	Lotus+Dactylis 1982, 3.0	1979-1980	1980	Lotus corniculatus	Dactylis glomerata	Pennsylvania Furnace, PA	112	lime, P. K, B	0				no	Hagerstown silt loam (fine. Mixed mesic Typic Hapludalf)	1st	1971-1980	Lotus	1	Cool	perennial	no	Dactylis	1	C3	101-200	N>=100	Trt<Ctr	no	Humid continental	silty loam			5.27	3	6.4	3	5	72	1	360	-0.194268		67.8078
7	456	132	oz	1984	Sollenberger et al.	NR	Lotus+Dactylis 1982, 9.1	1979-1980	1980	Lotus corniculatus	Dactylis glomerata	Pennsylvania Furnace, PA	112	lime, P. K, B	0				no	Hagerstown silt loam (fine. Mixed mesic Typic Hapludalf)	1st	1971-1980	Lotus	1	Cool	perennial	no	Dactylis	1	C3	101-200	N>=100	Trt<Ctr	no	Humid continental	silty loam			5.14	3	6.4	3	5	72	1	360	-0.219245		67.8078
7	457	133	oz	1984	Sollenberger et al.	NR	Medicago+Lolium 1982, 0.7	1979-1980	1980	Lotus corniculatus	Lolium pereene	Pennsylvania Furnace, PA	112	lime, P. K, B	0				no	Hagerstown silt loam (fine. Mixed mesic Typic Hapludalf)	1st	1971-1980	Lotus	1	Cool	perennial	no	Lolium	1	C3	101-200	N>=100	Trt<Ctr	no	Humid continental	silty loam			3.75	3	6.4	3	5	72	1	360	-0.534542		67.8078
7	458	134	oz	1984	Sollenberger et al.	NR	Medicago+Lolium 1982, 2.0	1979-1980	1980	Lotus corniculatus	Lolium pereene	Pennsylvania Furnace, PA	112	lime, P. K, B	0				no	Hagerstown silt loam (fine. Mixed mesic Typic Hapludalf)	1st	1971-1980	Lotus	1	Cool	perennial	no	Lolium	1	C3	101-200	N>=100	Trt<Ctr	no	Humid continental	silty loam			4.81	3	6.4	3	5	72	1	360	-0.285601		67.8078
7	459	135	oz	1984	Sollenberger et al.	NR	Medicago+Lolium 1982, 6.1	1979-1980	1980	Lotus corniculatus	Lolium pereene	Pennsylvania Furnace, PA	112	lime, P. K, B	0				no	Hagerstown silt loam (fine. Mixed mesic Typic Hapludalf)	1st	1971-1980	Lotus	1	Cool	perennial	no	Lolium	1	C3	101-200	N>=100	Trt<Ctr	no	Humid continental	silty loam			5.02	3	6.4	3	5	72	1	360	-0.242868		67.8078
7	460	136	oz	1984	Sollenberger et al.	NR	Medicago+Lolium 198,2 18.2	1979-1980	1980	Lotus corniculatus	Lolium pereene	Pennsylvania Furnace, PA	112	lime, P. K, B	0				no	Hagerstown silt loam (fine. Mixed mesic Typic Hapludalf)	1st	1971-1980	Lotus	1	Cool	perennial	no	Lolium	1	C3	101-200	N>=100	Trt<Ctr	no	Humid continental	silty loam			7.07	3	6.4	3	5	72	1	360	0.0995625		67.8078
7	461	137	oz	1984	Sollenberger et al.	NR	Trifolium+Lolium 1982, 0.3	1979-1980	1980	Lotus corniculatus	Lolium pereene	Pennsylvania Furnace, PA	112	lime, P. K, B	0				no	Hagerstown silt loam (fine. Mixed mesic Typic Hapludalf)	1st	1971-1980	Lotus	1	Cool	perennial	no	Lolium	1	C3	101-200	N>=100	Trt<Ctr	no	Humid continental	silty loam			2.07	3	6.4	3	5	72	1	360	-1.12875		67.8078
7	462	138	oz	1984	Sollenberger et al.	NR	Trifolium+Lolium 1982, 1.0	1979-1980	1980	Lotus corniculatus	Lolium pereene	Pennsylvania Furnace, PA	112	lime, P. K, B	0				no	Hagerstown silt loam (fine. Mixed mesic Typic Hapludalf)	1st	1971-1980	Lotus	1	Cool	perennial	no	Lolium	1	C3	101-200	N>=100	Trt<Ctr	no	Humid continental	silty loam			2.01	3	6.4	3	5	72	1	360	-1.15816		67.8078
7	463	139	oz	1984	Sollenberger et al.	NR	Trifolium+Lolium 1982, 3.0	1979-1980	1980	Lotus corniculatus	Lolium pereene	Pennsylvania Furnace, PA	112	lime, P. K, B	0				no	Hagerstown silt loam (fine. Mixed mesic Typic Hapludalf)	1st	1971-1980	Lotus	1	Cool	perennial	no	Lolium	1	C3	101-200	N>=100	Trt<Ctr	no	Humid continental	silty loam			1.91	3	6.4	3	5	72	1	360	-1.20919		67.8078
7	464	140	oz	1984	Sollenberger et al.	NR	Trifolium+Lolium 1982, 9.1	1979-1980	1980	Lotus corniculatus	Lolium pereene	Pennsylvania Furnace, PA	112	lime, P. K, B	0				no	Hagerstown silt loam (fine. Mixed mesic Typic Hapludalf)	1st	1971-1980	Lotus	1	Cool	perennial	no	Lolium	1	C3	101-200	N>=100	Trt<Ctr	no	Humid continental	silty loam			2.25	3	6.4	3	5	72	1	360	-1.04537		67.8078
7	465	141	oz	1984	Sollenberger et al.	NR	Lotus+Lolium 1982, 0.3	1979-1980	1980	Lotus corniculatus	Lolium pereene	Pennsylvania Furnace, PA	112	lime, P. K, B	0				no	Hagerstown silt loam (fine. Mixed mesic Typic Hapludalf)	1st	1971-1980	Lotus	1	Cool	perennial	no	Lolium	1	C3	101-200	N>=100	Trt<Ctr	no	Humid continental	silty loam			3.26	3	6.4	3	5	72	1	360	-0.674571		67.8078
7	466	142	oz	1984	Sollenberger et al.	NR	Lotus+Lolium 1982, 1.0	1979-1980	1980	Lotus corniculatus	Lolium pereene	Pennsylvania Furnace, PA	112	lime, P. K, B	0				no	Hagerstown silt loam (fine. Mixed mesic Typic Hapludalf)	1st	1971-1980	Lotus	1	Cool	perennial	no	Lolium	1	C3	101-200	N>=100	Trt<Ctr	no	Humid continental	silty loam			4.32	3	6.4	3	5	72	1	360	-0.393043		67.8078
7	467	143	oz	1984	Sollenberger et al.	NR	Lotus+Lolium 1982, 3.0	1979-1980	1980	Lotus corniculatus	Lolium pereene	Pennsylvania Furnace, PA	112	lime, P. K, B	0				no	Hagerstown silt loam (fine. Mixed mesic Typic Hapludalf)	1st	1971-1980	Lotus	1	Cool	perennial	no	Lolium	1	C3	101-200	N>=100	Trt<Ctr	no	Humid continental	silty loam			5.27	3	6.4	3	5	72	1	360	-0.194268		67.8078
7	468	144	oz	1984	Sollenberger et al.	NR	Lotus+Lolium 1982, 9.1	1979-1980	1980	Lotus corniculatus	Lolium pereene	Pennsylvania Furnace, PA	112	lime, P. K, B	0				no	Hagerstown silt loam (fine. Mixed mesic Typic Hapludalf)	1st	1971-1980	Lotus	1	Cool	perennial	no	Lolium	1	C3	101-200	N>=100	Trt<Ctr	no	Humid continental	silty loam			5.65	3	6.4	3	5	72	1	360	-0.124642		67.8078
7	469	145	oz	1984	Sollenberger et al.	NR	Medicago+Dactylis 1980, 0.7	1979-1980	1980	Medicago sativa	Dactylis glomerata	Pennsylvania Furnace, PA	224	lime, P. K, B	0				no	Hagerstown silt loam (fine. Mixed mesic Typic Hapludalf)	1st	1971-1980	Medicago	1	Cool	perennial	no	Dactylis	1	C3	201-500	N>=100	Trt<Ctr	no	Humid continental	silty loam			5.48	3	9.69	3	5	72	1	360	-0.569989		67.8078
7	470	146	oz	1984	Sollenberger et al.	NR	Medicago+Dactylis 1980, 2.0	1979-1980	1980	Medicago sativa	Dactylis glomerata	Pennsylvania Furnace, PA	224	lime, P. K, B	0				no	Hagerstown silt loam (fine. Mixed mesic Typic Hapludalf)	1st	1971-1980	Medicago	1	Cool	perennial	no	Dactylis	1	C3	201-500	N>=100	Trt<Ctr	no	Humid continental	silty loam			6.78	3	9.69	3	5	72	1	360	-0.357117		67.8078
7	471	147	oz	1984	Sollenberger et al.	NR	Medicago+Dactylis 1980, 6.1	1979-1980	1980	Medicago sativa	Dactylis glomerata	Pennsylvania Furnace, PA	224	lime, P. K, B	0				no	Hagerstown silt loam (fine. Mixed mesic Typic Hapludalf)	1st	1971-1980	Medicago	1	Cool	perennial	no	Dactylis	1	C3	201-500	N>=100	Trt<Ctr	no	Humid continental	silty loam			8.49	3	9.69	3	5	72	1	360	-0.132205		67.8078
7	472	148	oz	1984	Sollenberger et al.	NR	Medicago+Dactylis 1980, 18.2	1979-1980	1980	Medicago sativa	Dactylis glomerata	Pennsylvania Furnace, PA	224	lime, P. K, B	0				no	Hagerstown silt loam (fine. Mixed mesic Typic Hapludalf)	1st	1971-1980	Medicago	1	Cool	perennial	no	Dactylis	1	C3	201-500	N>=100	Trt<Ctr	no	Humid continental	silty loam			9.19	3	9.69	3	5	72	1	360	-0.0529785		67.8078
7	473	149	oz	1984	Sollenberger et al.	NR	Trifolium+Dactylis 1980, 0.3	1979-1980	1980	Trifolium pratense	Dactylis glomerata	Pennsylvania Furnace, PA	224	lime, P. K, B	0				no	Hagerstown silt loam (fine. Mixed mesic Typic Hapludalf)	1st	1971-1980	Trifolium	1	Cool	perennial	no	Dactylis	1	C3	201-500	N>=100	Trt<Ctr	no	Humid continental	silty loam			5.08	3	9.69	3	5	72	1	360	-0.645783		67.8078
7	474	150	oz	1984	Sollenberger et al.	NR	Trifolium+Dactylis 1980, 1.0	1979-1980	1980	Trifolium pratense	Dactylis glomerata	Pennsylvania Furnace, PA	224	lime, P. K, B	0				no	Hagerstown silt loam (fine. Mixed mesic Typic Hapludalf)	1st	1971-1980	Trifolium	1	Cool	perennial	no	Dactylis	1	C3	201-500	N>=100	Trt<Ctr	no	Humid continental	silty loam			5.82	3	9.69	3	5	72	1	360	-0.509794		67.8078
7	475	151	oz	1984	Sollenberger et al.	NR	Trifolium+Dactylis 1980, 3.0	1979-1980	1980	Trifolium pratense	Dactylis glomerata	Pennsylvania Furnace, PA	224	lime, P. K, B	0				no	Hagerstown silt loam (fine. Mixed mesic Typic Hapludalf)	1st	1971-1980	Trifolium	1	Cool	perennial	no	Dactylis	1	C3	201-500	N>=100	Trt<Ctr	no	Humid continental	silty loam			7.67	3	9.69	3	5	72	1	360	-0.233778		67.8078
7	476	152	oz	1984	Sollenberger et al.	NR	Trifolium+Dactylis 1980, 9.1	1979-1980	1980	Trifolium pratense	Dactylis glomerata	Pennsylvania Furnace, PA	224	lime, P. K, B	0				no	Hagerstown silt loam (fine. Mixed mesic Typic Hapludalf)	1st	1971-1980	Trifolium	1	Cool	perennial	no	Dactylis	1	C3	201-500	N>=100	Trt<Ctr	no	Humid continental	silty loam			7.51	3	9.69	3	5	72	1	360	-0.254859		67.8078
7	477	153	oz	1984	Sollenberger et al.	NR	Lotus+Dactylis 1980, 0.3	1979-1980	1980	Lotus corniculatus	Dactylis glomerata	Pennsylvania Furnace, PA	224	lime, P. K, B	0				no	Hagerstown silt loam (fine. Mixed mesic Typic Hapludalf)	1st	1971-1980	Lotus	1	Cool	perennial	no	Dactylis	1	C3	201-500	N>=100	Trt<Ctr	no	Humid continental	silty loam			3.57	3	9.69	3	5	72	1	360	-0.998529		67.8078
7	478	154	oz	1984	Sollenberger et al.	NR	Lotus+Dactylis 1980, 1.0	1979-1980	1980	Lotus corniculatus	Dactylis glomerata	Pennsylvania Furnace, PA	224	lime, P. K, B	0				no	Hagerstown silt loam (fine. Mixed mesic Typic Hapludalf)	1st	1971-1980	Lotus	1	Cool	perennial	no	Dactylis	1	C3	201-500	N>=100	Trt<Ctr	no	Humid continental	silty loam			4.13	3	9.69	3	5	72	1	360	-0.852817		67.8078
7	479	155	oz	1984	Sollenberger et al.	NR	Lotus+Dactylis 1980, 3.0	1979-1980	1980	Lotus corniculatus	Dactylis glomerata	Pennsylvania Furnace, PA	224	lime, P. K, B	0				no	Hagerstown silt loam (fine. Mixed mesic Typic Hapludalf)	1st	1971-1980	Lotus	1	Cool	perennial	no	Dactylis	1	C3	201-500	N>=100	Trt<Ctr	no	Humid continental	silty loam			5.66	3	9.69	3	5	72	1	360	-0.537671		67.8078
7	480	156	oz	1984	Sollenberger et al.	NR	Lotus+Dactylis 1980, 9.1	1979-1980	1980	Lotus corniculatus	Dactylis glomerata	Pennsylvania Furnace, PA	224	lime, P. K, B	0				no	Hagerstown silt loam (fine. Mixed mesic Typic Hapludalf)	1st	1971-1980	Lotus	1	Cool	perennial	no	Dactylis	1	C3	201-500	N>=100	Trt<Ctr	no	Humid continental	silty loam			6.83	3	9.69	3	5	72	1	360	-0.34977		67.8078
7	481	157	oz	1984	Sollenberger et al.	NR	Medicago+Lolium 1980, 0.7	1979-1980	1980	Lotus corniculatus	Lolium pereene	Pennsylvania Furnace, PA	224	lime, P. K, B	0				no	Hagerstown silt loam (fine. Mixed mesic Typic Hapludalf)	1st	1971-1980	Lotus	1	Cool	perennial	no	Lolium	1	C3	201-500	N>=100	Trt<Ctr	no	Humid continental	silty loam			5.92	3	9.69	3	5	72	1	360	-0.492758		67.8078
7	482	158	oz	1984	Sollenberger et al.	NR	Medicago+Lolium 1980, 2.0	1979-1980	1980	Lotus corniculatus	Lolium pereene	Pennsylvania Furnace, PA	224	lime, P. K, B	0				no	Hagerstown silt loam (fine. Mixed mesic Typic Hapludalf)	1st	1971-1980	Lotus	1	Cool	perennial	no	Lolium	1	C3	201-500	N>=100	Trt<Ctr	no	Humid continental	silty loam			8.88	3	9.69	3	5	72	1	360	-0.0872929		67.8078
7	483	159	oz	1984	Sollenberger et al.	NR	Medicago+Lolium 1980, 6.1	1979-1980	1980	Lotus corniculatus	Lolium pereene	Pennsylvania Furnace, PA	224	lime, P. K, B	0				no	Hagerstown silt loam (fine. Mixed mesic Typic Hapludalf)	1st	1971-1980	Lotus	1	Cool	perennial	no	Lolium	1	C3	201-500	N>=100	Trt<Ctr	no	Humid continental	silty loam			10.24	3	9.69	3	5	72	1	360	0.0552072		67.8078
7	484	160	oz	1984	Sollenberger et al.	NR	Medicago+Lolium 1980, 18.2	1979-1980	1980	Lotus corniculatus	Lolium pereene	Pennsylvania Furnace, PA	224	lime, P. K, B	0				no	Hagerstown silt loam (fine. Mixed mesic Typic Hapludalf)	1st	1971-1980	Lotus	1	Cool	perennial	no	Lolium	1	C3	201-500	N>=100	Trt<Ctr	no	Humid continental	silty loam			9.98	3	9.69	3	5	72	1	360	0.0294887		67.8078
7	485	161	oz	1984	Sollenberger et al.	NR	Trifolium+Lolium 1980, 0.3	1979-1980	1980	Lotus corniculatus	Lolium pereene	Pennsylvania Furnace, PA	224	lime, P. K, B	0				no	Hagerstown silt loam (fine. Mixed mesic Typic Hapludalf)	1st	1971-1980	Lotus	1	Cool	perennial	no	Lolium	1	C3	201-500	N>=100	Trt<Ctr	no	Humid continental	silty loam			5.06	3	9.69	3	5	72	1	360	-0.649728		67.8078
7	486	162	oz	1984	Sollenberger et al.	NR	Trifolium+Lolium 1980, 1.0	1979-1980	1980	Lotus corniculatus	Lolium pereene	Pennsylvania Furnace, PA	224	lime, P. K, B	0				no	Hagerstown silt loam (fine. Mixed mesic Typic Hapludalf)	1st	1971-1980	Lotus	1	Cool	perennial	no	Lolium	1	C3	201-500	N>=100	Trt<Ctr	no	Humid continental	silty loam			6.36	3	9.69	3	5	72	1	360	-0.421066		67.8078
7	487	163	oz	1984	Sollenberger et al.	NR	Trifolium+Lolium 1980, 3.0	1979-1980	1980	Lotus corniculatus	Lolium pereene	Pennsylvania Furnace, PA	224	lime, P. K, B	0				no	Hagerstown silt loam (fine. Mixed mesic Typic Hapludalf)	1st	1971-1980	Lotus	1	Cool	perennial	no	Lolium	1	C3	201-500	N>=100	Trt<Ctr	no	Humid continental	silty loam			8.11	3	9.69	3	5	72	1	360	-0.177997		67.8078
7	488	164	oz	1984	Sollenberger et al.	NR	Trifolium+Lolium 1980, 9.1	1979-1980	1980	Lotus corniculatus	Lolium pereene	Pennsylvania Furnace, PA	224	lime, P. K, B	0				no	Hagerstown silt loam (fine. Mixed mesic Typic Hapludalf)	1st	1971-1980	Lotus	1	Cool	perennial	no	Lolium	1	C3	201-500	N>=100	Trt<Ctr	no	Humid continental	silty loam			8.89	3	9.69	3	5	72	1	360	-0.0861674		67.8078
7	489	165	oz	1984	Sollenberger et al.	NR	Lotus+Lolium 1980, 0.3	1979-1980	1980	Lotus corniculatus	Lolium pereene	Pennsylvania Furnace, PA	224	lime, P. K, B	0				no	Hagerstown silt loam (fine. Mixed mesic Typic Hapludalf)	1st	1971-1980	Lotus	1	Cool	perennial	no	Lolium	1	C3	201-500	N>=100	Trt<Ctr	no	Humid continental	silty loam			3.8	3	9.69	3	5	72	1	360	-0.936093		67.8078
7	490	166	oz	1984	Sollenberger et al.	NR	Lotus+Lolium 1980, 1.0	1979-1980	1980	Lotus corniculatus	Lolium pereene	Pennsylvania Furnace, PA	224	lime, P. K, B	0				no	Hagerstown silt loam (fine. Mixed mesic Typic Hapludalf)	1st	1971-1980	Lotus	1	Cool	perennial	no	Lolium	1	C3	201-500	N>=100	Trt<Ctr	no	Humid continental	silty loam			4.15	3	9.69	3	5	72	1	360	-0.847986		67.8078
7	491	167	oz	1984	Sollenberger et al.	NR	Lotus+Lolium 1980, 3.0	1979-1980	1980	Lotus corniculatus	Lolium pereene	Pennsylvania Furnace, PA	224	lime, P. K, B	0				no	Hagerstown silt loam (fine. Mixed mesic Typic Hapludalf)	1st	1971-1980	Lotus	1	Cool	perennial	no	Lolium	1	C3	201-500	N>=100	Trt<Ctr	no	Humid continental	silty loam			6.22	3	9.69	3	5	72	1	360	-0.443325		67.8078
7	492	168	oz	1984	Sollenberger et al.	NR	Lotus+Lolium 1980, 9.1	1979-1980	1980	Lotus corniculatus	Lolium pereene	Pennsylvania Furnace, PA	224	lime, P. K, B	0				no	Hagerstown silt loam (fine. Mixed mesic Typic Hapludalf)	1st	1971-1980	Lotus	1	Cool	perennial	no	Lolium	1	C3	201-500	N>=100	Trt<Ctr	no	Humid continental	silty loam			7.08	3	9.69	3	5	72	1	360	-0.313821		67.8078
7	493	169	oz	1984	Sollenberger et al.	NR	Medicago+Dactylis 1981, 0.7	1979-1980	1980	Medicago sativa	Dactylis glomerata	Pennsylvania Furnace, PA	224	lime, P. K, B	0				no	Hagerstown silt loam (fine. Mixed mesic Typic Hapludalf)	1st	1971-1980	Medicago	1	Cool	perennial	no	Dactylis	1	C3	201-500	N>=100	Trt<Ctr	no	Humid continental	silty loam			7.57	3	9.69	3	5	72	1	360	-0.246901		67.8078
7	494	170	oz	1984	Sollenberger et al.	NR	Medicago+Dactylis 1981, 2.0	1979-1980	1980	Medicago sativa	Dactylis glomerata	Pennsylvania Furnace, PA	224	lime, P. K, B	0				no	Hagerstown silt loam (fine. Mixed mesic Typic Hapludalf)	1st	1971-1980	Medicago	1	Cool	perennial	no	Dactylis	1	C3	201-500	N>=100	Trt<Ctr	no	Humid continental	silty loam			9.98	3	9.69	3	5	72	1	360	0.0294887		67.8078
7	495	171	oz	1984	Sollenberger et al.	NR	Medicago+Dactylis 1981, 6.1	1979-1980	1980	Medicago sativa	Dactylis glomerata	Pennsylvania Furnace, PA	224	lime, P. K, B	0				no	Hagerstown silt loam (fine. Mixed mesic Typic Hapludalf)	1st	1971-1980	Medicago	1	Cool	perennial	no	Dactylis	1	C3	201-500	N>=100	Trt<Ctr	no	Humid continental	silty loam			9.92	3	9.69	3	5	72	1	360	0.0234585		67.8078
7	496	172	oz	1984	Sollenberger et al.	NR	Medicago+Dactylis 1981, 18.2	1979-1980	1980	Medicago sativa	Dactylis glomerata	Pennsylvania Furnace, PA	224	lime, P. K, B	0				no	Hagerstown silt loam (fine. Mixed mesic Typic Hapludalf)	1st	1971-1980	Medicago	1	Cool	perennial	no	Dactylis	1	C3	201-500	N>=100	Trt<Ctr	no	Humid continental	silty loam			10.69	3	9.69	3	5	72	1	360	0.0982143		67.8078
7	497	173	oz	1984	Sollenberger et al.	NR	Trifolium+Dactylis 1981, 0.3	1979-1980	1980	Trifolium pratense	Dactylis glomerata	Pennsylvania Furnace, PA	224	lime, P. K, B	0				no	Hagerstown silt loam (fine. Mixed mesic Typic Hapludalf)	1st	1971-1980	Trifolium	1	Cool	perennial	no	Dactylis	1	C3	201-500	N>=100	Trt<Ctr	no	Humid continental	silty loam			4.41	3	9.69	3	5	72	1	360	-0.78722		67.8078
7	498	174	oz	1984	Sollenberger et al.	NR	Trifolium+Dactylis 1981, 1.0	1979-1980	1980	Trifolium pratense	Dactylis glomerata	Pennsylvania Furnace, PA	224	lime, P. K, B	0				no	Hagerstown silt loam (fine. Mixed mesic Typic Hapludalf)	1st	1971-1980	Trifolium	1	Cool	perennial	no	Dactylis	1	C3	201-500	N>=100	Trt<Ctr	no	Humid continental	silty loam			5.01	3	9.69	3	5	72	1	360	-0.659659		67.8078
7	499	175	oz	1984	Sollenberger et al.	NR	Trifolium+Dactylis 1981, 3.0	1979-1980	1980	Trifolium pratense	Dactylis glomerata	Pennsylvania Furnace, PA	224	lime, P. K, B	0				no	Hagerstown silt loam (fine. Mixed mesic Typic Hapludalf)	1st	1971-1980	Trifolium	1	Cool	perennial	no	Dactylis	1	C3	201-500	N>=100	Trt<Ctr	no	Humid continental	silty loam			5.25	3	9.69	3	5	72	1	360	-0.612866		67.8078
7	500	176	oz	1984	Sollenberger et al.	NR	Trifolium+Dactylis 1981, 9.1	1979-1980	1980	Trifolium pratense	Dactylis glomerata	Pennsylvania Furnace, PA	224	lime, P. K, B	0				no	Hagerstown silt loam (fine. Mixed mesic Typic Hapludalf)	1st	1971-1980	Trifolium	1	Cool	perennial	no	Dactylis	1	C3	201-500	N>=100	Trt<Ctr	no	Humid continental	silty loam			5.85	3	9.69	3	5	72	1	360	-0.504653		67.8078
7	501	177	oz	1984	Sollenberger et al.	NR	Lotus+Dactylis 1981, 0.3	1979-1980	1980	Lotus corniculatus	Dactylis glomerata	Pennsylvania Furnace, PA	224	lime, P. K, B	0				no	Hagerstown silt loam (fine. Mixed mesic Typic Hapludalf)	1st	1971-1980	Lotus	1	Cool	perennial	no	Dactylis	1	C3	201-500	N>=100	Trt<Ctr	no	Humid continental	silty loam			4.66	3	9.69	3	5	72	1	360	-0.732079		67.8078
7	502	178	oz	1984	Sollenberger et al.	NR	Lotus+Dactylis 1981, 1.0	1979-1980	1980	Lotus corniculatus	Dactylis glomerata	Pennsylvania Furnace, PA	224	lime, P. K, B	0				no	Hagerstown silt loam (fine. Mixed mesic Typic Hapludalf)	1st	1971-1980	Lotus	1	Cool	perennial	no	Dactylis	1	C3	201-500	N>=100	Trt<Ctr	no	Humid continental	silty loam			5.77	3	9.69	3	5	72	1	360	-0.518422		67.8078
7	503	179	oz	1984	Sollenberger et al.	NR	Lotus+Dactylis 1981, 3.0	1979-1980	1980	Lotus corniculatus	Dactylis glomerata	Pennsylvania Furnace, PA	224	lime, P. K, B	0				no	Hagerstown silt loam (fine. Mixed mesic Typic Hapludalf)	1st	1971-1980	Lotus	1	Cool	perennial	no	Dactylis	1	C3	201-500	N>=100	Trt<Ctr	no	Humid continental	silty loam			7.46	3	9.69	3	5	72	1	360	-0.261539		67.8078
7	504	180	oz	1984	Sollenberger et al.	NR	Lotus+Dactylis 1981, 9.1	1979-1980	1980	Lotus corniculatus	Dactylis glomerata	Pennsylvania Furnace, PA	224	lime, P. K, B	0				no	Hagerstown silt loam (fine. Mixed mesic Typic Hapludalf)	1st	1971-1980	Lotus	1	Cool	perennial	no	Dactylis	1	C3	201-500	N>=100	Trt<Ctr	no	Humid continental	silty loam			7.72	3	9.69	3	5	72	1	360	-0.22728		67.8078
7	505	181	oz	1984	Sollenberger et al.	NR	Medicago+Lolium 1981, 0.7	1979-1980	1980	Lotus corniculatus	Lolium pereene	Pennsylvania Furnace, PA	224	lime, P. K, B	0				no	Hagerstown silt loam (fine. Mixed mesic Typic Hapludalf)	1st	1971-1980	Lotus	1	Cool	perennial	no	Lolium	1	C3	201-500	N>=100	Trt<Ctr	no	Humid continental	silty loam			6.28	3	9.69	3	5	72	1	360	-0.433724		67.8078
7	506	182	oz	1984	Sollenberger et al.	NR	Medicago+Lolium 1981, 2.0	1979-1980	1980	Lotus corniculatus	Lolium pereene	Pennsylvania Furnace, PA	224	lime, P. K, B	0				no	Hagerstown silt loam (fine. Mixed mesic Typic Hapludalf)	1st	1971-1980	Lotus	1	Cool	perennial	no	Lolium	1	C3	201-500	N>=100	Trt<Ctr	no	Humid continental	silty loam			9.78	3	9.69	3	5	72	1	360	0.00924506		67.8078
7	507	183	oz	1984	Sollenberger et al.	NR	Medicago+Lolium 1981, 6.1	1979-1980	1980	Lotus corniculatus	Lolium pereene	Pennsylvania Furnace, PA	224	lime, P. K, B	0				no	Hagerstown silt loam (fine. Mixed mesic Typic Hapludalf)	1st	1971-1980	Lotus	1	Cool	perennial	no	Lolium	1	C3	201-500	N>=100	Trt<Ctr	no	Humid continental	silty loam			9.91	3	9.69	3	5	72	1	360	0.0224499		67.8078
7	508	184	oz	1984	Sollenberger et al.	NR	Medicago+Lolium 1981, 18.2	1979-1980	1980	Lotus corniculatus	Lolium pereene	Pennsylvania Furnace, PA	224	lime, P. K, B	0				no	Hagerstown silt loam (fine. Mixed mesic Typic Hapludalf)	1st	1971-1980	Lotus	1	Cool	perennial	no	Lolium	1	C3	201-500	N>=100	Trt<Ctr	no	Humid continental	silty loam			11.09	3	9.69	3	5	72	1	360	0.134949		67.8078
7	509	185	oz	1984	Sollenberger et al.	NR	Trifolium+Lolium 1981, 0.3	1979-1980	1980	Lotus corniculatus	Lolium pereene	Pennsylvania Furnace, PA	224	lime, P. K, B	0				no	Hagerstown silt loam (fine. Mixed mesic Typic Hapludalf)	1st	1971-1980	Lotus	1	Cool	perennial	no	Lolium	1	C3	201-500	N>=100	Trt<Ctr	no	Humid continental	silty loam			3.23	3	9.69	3	5	72	1	360	-1.09861		67.8078
7	510	186	oz	1984	Sollenberger et al.	NR	Trifolium+Lolium 1981, 1.0	1979-1980	1980	Lotus corniculatus	Lolium pereene	Pennsylvania Furnace, PA	224	lime, P. K, B	0				no	Hagerstown silt loam (fine. Mixed mesic Typic Hapludalf)	1st	1971-1980	Lotus	1	Cool	perennial	no	Lolium	1	C3	201-500	N>=100	Trt<Ctr	no	Humid continental	silty loam			4.26	3	9.69	3	5	72	1	360	-0.821825		67.8078
7	511	187	oz	1984	Sollenberger et al.	NR	Trifolium+Lolium 1981, 3.0	1979-1980	1980	Lotus corniculatus	Lolium pereene	Pennsylvania Furnace, PA	224	lime, P. K, B	0				no	Hagerstown silt loam (fine. Mixed mesic Typic Hapludalf)	1st	1971-1980	Lotus	1	Cool	perennial	no	Lolium	1	C3	201-500	N>=100	Trt<Ctr	no	Humid continental	silty loam			5.48	3	9.69	3	5	72	1	360	-0.569989		67.8078
7	512	188	oz	1984	Sollenberger et al.	NR	Trifolium+Lolium 1981, 9.1	1979-1980	1980	Lotus corniculatus	Lolium pereene	Pennsylvania Furnace, PA	224	lime, P. K, B	0				no	Hagerstown silt loam (fine. Mixed mesic Typic Hapludalf)	1st	1971-1980	Lotus	1	Cool	perennial	no	Lolium	1	C3	201-500	N>=100	Trt<Ctr	no	Humid continental	silty loam			6.17	3	9.69	3	5	72	1	360	-0.451396		67.8078
7	513	189	oz	1984	Sollenberger et al.	NR	Lotus+Lolium 1981, 0.3	1979-1980	1980	Lotus corniculatus	Lolium pereene	Pennsylvania Furnace, PA	224	lime, P. K, B	0				no	Hagerstown silt loam (fine. Mixed mesic Typic Hapludalf)	1st	1971-1980	Lotus	1	Cool	perennial	no	Lolium	1	C3	201-500	N>=100	Trt<Ctr	no	Humid continental	silty loam			4.1	3	9.69	3	5	72	1	360	-0.860107		67.8078
7	514	190	oz	1984	Sollenberger et al.	NR	Lotus+Lolium 1981, 1.0	1979-1980	1980	Lotus corniculatus	Lolium pereene	Pennsylvania Furnace, PA	224	lime, P. K, B	0				no	Hagerstown silt loam (fine. Mixed mesic Typic Hapludalf)	1st	1971-1980	Lotus	1	Cool	perennial	no	Lolium	1	C3	201-500	N>=100	Trt<Ctr	no	Humid continental	silty loam			5.24	3	9.69	3	5	72	1	360	-0.614773		67.8078
7	515	191	oz	1984	Sollenberger et al.	NR	Lotus+Lolium 1981, 3.0	1979-1980	1980	Lotus corniculatus	Lolium pereene	Pennsylvania Furnace, PA	224	lime, P. K, B	0				no	Hagerstown silt loam (fine. Mixed mesic Typic Hapludalf)	1st	1971-1980	Lotus	1	Cool	perennial	no	Lolium	1	C3	201-500	N>=100	Trt<Ctr	no	Humid continental	silty loam			7.32	3	9.69	3	5	72	1	360	-0.280484		67.8078
7	516	192	oz	1984	Sollenberger et al.	NR	Lotus+Lolium 1981, 9.1	1979-1980	1980	Lotus corniculatus	Lolium pereene	Pennsylvania Furnace, PA	224	lime, P. K, B	0				no	Hagerstown silt loam (fine. Mixed mesic Typic Hapludalf)	1st	1971-1980	Lotus	1	Cool	perennial	no	Lolium	1	C3	201-500	N>=100	Trt<Ctr	no	Humid continental	silty loam			7.88	3	9.69	3	5	72	1	360	-0.206767		67.8078
7	517	193	oz	1984	Sollenberger et al.	NR	Medicago+Dactylis 1982, 0.7	1979-1980	1980	Medicago sativa	Dactylis glomerata	Pennsylvania Furnace, PA	224	lime, P. K, B	0				no	Hagerstown silt loam (fine. Mixed mesic Typic Hapludalf)	1st	1971-1980	Medicago	1	Cool	perennial	no	Dactylis	1	C3	201-500	N>=100	Trt<Ctr	no	Humid continental	silty loam			5.02	3	9.69	3	5	72	1	360	-0.657664		67.8078
7	518	194	oz	1984	Sollenberger et al.	NR	Medicago+Dactylis 1982, 2.0	1979-1980	1980	Medicago sativa	Dactylis glomerata	Pennsylvania Furnace, PA	224	lime, P. K, B	0				no	Hagerstown silt loam (fine. Mixed mesic Typic Hapludalf)	1st	1971-1980	Medicago	1	Cool	perennial	no	Dactylis	1	C3	201-500	N>=100	Trt<Ctr	no	Humid continental	silty loam			6.39	3	9.69	3	5	72	1	360	-0.41636		67.8078
7	519	195	oz	1984	Sollenberger et al.	NR	Medicago+Dactylis 1982, 6.1	1979-1980	1980	Medicago sativa	Dactylis glomerata	Pennsylvania Furnace, PA	224	lime, P. K, B	0				no	Hagerstown silt loam (fine. Mixed mesic Typic Hapludalf)	1st	1971-1980	Medicago	1	Cool	perennial	no	Dactylis	1	C3	201-500	N>=100	Trt<Ctr	no	Humid continental	silty loam			7.01	3	9.69	3	5	72	1	360	-0.323757		67.8078
7	520	196	oz	1984	Sollenberger et al.	NR	Medicago+Dactylis 1982, 18.2	1979-1980	1980	Medicago sativa	Dactylis glomerata	Pennsylvania Furnace, PA	224	lime, P. K, B	0				no	Hagerstown silt loam (fine. Mixed mesic Typic Hapludalf)	1st	1971-1980	Medicago	1	Cool	perennial	no	Dactylis	1	C3	201-500	N>=100	Trt<Ctr	no	Humid continental	silty loam			6.89	3	9.69	3	5	72	1	360	-0.341023		67.8078
7	521	197	oz	1984	Sollenberger et al.	NR	Trifolium+Dactylis 1982, 0.3	1979-1980	1980	Trifolium pratense	Dactylis glomerata	Pennsylvania Furnace, PA	224	lime, P. K, B	0				no	Hagerstown silt loam (fine. Mixed mesic Typic Hapludalf)	1st	1971-1980	Trifolium	1	Cool	perennial	no	Dactylis	1	C3	201-500	N>=100	Trt<Ctr	no	Humid continental	silty loam			2.74	3	9.69	3	5	72	1	360	-1.26314		67.8078
7	522	198	oz	1984	Sollenberger et al.	NR	Trifolium+Dactylis 1982, 1.0	1979-1980	1980	Trifolium pratense	Dactylis glomerata	Pennsylvania Furnace, PA	224	lime, P. K, B	0				no	Hagerstown silt loam (fine. Mixed mesic Typic Hapludalf)	1st	1971-1980	Trifolium	1	Cool	perennial	no	Dactylis	1	C3	201-500	N>=100	Trt<Ctr	no	Humid continental	silty loam			3.49	3	9.69	3	5	72	1	360	-1.02119		67.8078
7	523	199	oz	1984	Sollenberger et al.	NR	Trifolium+Dactylis 1982, 3.0	1979-1980	1980	Trifolium pratense	Dactylis glomerata	Pennsylvania Furnace, PA	224	lime, P. K, B	0				no	Hagerstown silt loam (fine. Mixed mesic Typic Hapludalf)	1st	1971-1980	Trifolium	1	Cool	perennial	no	Dactylis	1	C3	201-500	N>=100	Trt<Ctr	no	Humid continental	silty loam			2.79	3	9.69	3	5	72	1	360	-1.24505		67.8078
7	524	200	oz	1984	Sollenberger et al.	NR	Trifolium+Dactylis 1982, 9.1	1979-1980	1980	Trifolium pratense	Dactylis glomerata	Pennsylvania Furnace, PA	224	lime, P. K, B	0				no	Hagerstown silt loam (fine. Mixed mesic Typic Hapludalf)	1st	1971-1980	Trifolium	1	Cool	perennial	no	Dactylis	1	C3	201-500	N>=100	Trt<Ctr	no	Humid continental	silty loam			3.23	3	9.69	3	5	72	1	360	-1.09861		67.8078
7	525	201	oz	1984	Sollenberger et al.	NR	Lotus+Dactylis 1982, 0.3	1979-1980	1980	Lotus corniculatus	Dactylis glomerata	Pennsylvania Furnace, PA	224	lime, P. K, B	0				no	Hagerstown silt loam (fine. Mixed mesic Typic Hapludalf)	1st	1971-1980	Lotus	1	Cool	perennial	no	Dactylis	1	C3	201-500	N>=100	Trt<Ctr	no	Humid continental	silty loam			3.38	3	9.69	3	5	72	1	360	-1.05322		67.8078
7	526	202	oz	1984	Sollenberger et al.	NR	Lotus+Dactylis 1982, 1.0	1979-1980	1980	Lotus corniculatus	Dactylis glomerata	Pennsylvania Furnace, PA	224	lime, P. K, B	0				no	Hagerstown silt loam (fine. Mixed mesic Typic Hapludalf)	1st	1971-1980	Lotus	1	Cool	perennial	no	Dactylis	1	C3	201-500	N>=100	Trt<Ctr	no	Humid continental	silty loam			4.81	3	9.69	3	5	72	1	360	-0.700397		67.8078
7	527	203	oz	1984	Sollenberger et al.	NR	Lotus+Dactylis 1982, 3.0	1979-1980	1980	Lotus corniculatus	Dactylis glomerata	Pennsylvania Furnace, PA	224	lime, P. K, B	0				no	Hagerstown silt loam (fine. Mixed mesic Typic Hapludalf)	1st	1971-1980	Lotus	1	Cool	perennial	no	Dactylis	1	C3	201-500	N>=100	Trt<Ctr	no	Humid continental	silty loam			5.27	3	9.69	3	5	72	1	360	-0.609064		67.8078
7	528	204	oz	1984	Sollenberger et al.	NR	Lotus+Dactylis 1982, 9.1	1979-1980	1980	Lotus corniculatus	Dactylis glomerata	Pennsylvania Furnace, PA	224	lime, P. K, B	0				no	Hagerstown silt loam (fine. Mixed mesic Typic Hapludalf)	1st	1971-1980	Lotus	1	Cool	perennial	no	Dactylis	1	C3	201-500	N>=100	Trt<Ctr	no	Humid continental	silty loam			5.14	3	9.69	3	5	72	1	360	-0.634041		67.8078
7	529	205	oz	1984	Sollenberger et al.	NR	Medicago+Lolium 1982, 0.7	1979-1980	1980	Lotus corniculatus	Lolium pereene	Pennsylvania Furnace, PA	224	lime, P. K, B	0				no	Hagerstown silt loam (fine. Mixed mesic Typic Hapludalf)	1st	1971-1980	Lotus	1	Cool	perennial	no	Lolium	1	C3	201-500	N>=100	Trt<Ctr	no	Humid continental	silty loam			3.75	3	9.69	3	5	72	1	360	-0.949339		67.8078
7	530	206	oz	1984	Sollenberger et al.	NR	Medicago+Lolium 1982, 2.0	1979-1980	1980	Lotus corniculatus	Lolium pereene	Pennsylvania Furnace, PA	224	lime, P. K, B	0				no	Hagerstown silt loam (fine. Mixed mesic Typic Hapludalf)	1st	1971-1980	Lotus	1	Cool	perennial	no	Lolium	1	C3	201-500	N>=100	Trt<Ctr	no	Humid continental	silty loam			4.81	3	9.69	3	5	72	1	360	-0.700397		67.8078
7	531	207	oz	1984	Sollenberger et al.	NR	Medicago+Lolium 1982, 6.1	1979-1980	1980	Lotus corniculatus	Lolium pereene	Pennsylvania Furnace, PA	224	lime, P. K, B	0				no	Hagerstown silt loam (fine. Mixed mesic Typic Hapludalf)	1st	1971-1980	Lotus	1	Cool	perennial	no	Lolium	1	C3	201-500	N>=100	Trt<Ctr	no	Humid continental	silty loam			5.02	3	9.69	3	5	72	1	360	-0.657664		67.8078
7	532	208	oz	1984	Sollenberger et al.	NR	Medicago+Lolium 198,2 18.2	1979-1980	1980	Lotus corniculatus	Lolium pereene	Pennsylvania Furnace, PA	224	lime, P. K, B	0				no	Hagerstown silt loam (fine. Mixed mesic Typic Hapludalf)	1st	1971-1980	Lotus	1	Cool	perennial	no	Lolium	1	C3	201-500	N>=100	Trt<Ctr	no	Humid continental	silty loam			7.07	3	9.69	3	5	72	1	360	-0.315234		67.8078
7	533	209	oz	1984	Sollenberger et al.	NR	Trifolium+Lolium 1982, 0.3	1979-1980	1980	Lotus corniculatus	Lolium pereene	Pennsylvania Furnace, PA	224	lime, P. K, B	0				no	Hagerstown silt loam (fine. Mixed mesic Typic Hapludalf)	1st	1971-1980	Lotus	1	Cool	perennial	no	Lolium	1	C3	201-500	N>=100	Trt<Ctr	no	Humid continental	silty loam			2.07	3	9.69	3	5	72	1	360	-1.54355		67.8078
7	534	210	oz	1984	Sollenberger et al.	NR	Trifolium+Lolium 1982, 1.0	1979-1980	1980	Lotus corniculatus	Lolium pereene	Pennsylvania Furnace, PA	224	lime, P. K, B	0				no	Hagerstown silt loam (fine. Mixed mesic Typic Hapludalf)	1st	1971-1980	Lotus	1	Cool	perennial	no	Lolium	1	C3	201-500	N>=100	Trt<Ctr	no	Humid continental	silty loam			2.01	3	9.69	3	5	72	1	360	-1.57296		67.8078
7	535	211	oz	1984	Sollenberger et al.	NR	Trifolium+Lolium 1982, 3.0	1979-1980	1980	Lotus corniculatus	Lolium pereene	Pennsylvania Furnace, PA	224	lime, P. K, B	0				no	Hagerstown silt loam (fine. Mixed mesic Typic Hapludalf)	1st	1971-1980	Lotus	1	Cool	perennial	no	Lolium	1	C3	201-500	N>=100	Trt<Ctr	no	Humid continental	silty loam			1.91	3	9.69	3	5	72	1	360	-1.62399		67.8078
7	536	212	oz	1984	Sollenberger et al.	NR	Trifolium+Lolium 1982, 9.1	1979-1980	1980	Lotus corniculatus	Lolium pereene	Pennsylvania Furnace, PA	224	lime, P. K, B	0				no	Hagerstown silt loam (fine. Mixed mesic Typic Hapludalf)	1st	1971-1980	Lotus	1	Cool	perennial	no	Lolium	1	C3	201-500	N>=100	Trt<Ctr	no	Humid continental	silty loam			2.25	3	9.69	3	5	72	1	360	-1.46016		67.8078
7	537	213	oz	1984	Sollenberger et al.	NR	Lotus+Lolium 1982, 0.3	1979-1980	1980	Lotus corniculatus	Lolium pereene	Pennsylvania Furnace, PA	224	lime, P. K, B	0				no	Hagerstown silt loam (fine. Mixed mesic Typic Hapludalf)	1st	1971-1980	Lotus	1	Cool	perennial	no	Lolium	1	C3	201-500	N>=100	Trt<Ctr	no	Humid continental	silty loam			3.26	3	9.69	3	5	72	1	360	-1.08937		67.8078
7	538	214	oz	1984	Sollenberger et al.	NR	Lotus+Lolium 1982, 1.0	1979-1980	1980	Lotus corniculatus	Lolium pereene	Pennsylvania Furnace, PA	224	lime, P. K, B	0				no	Hagerstown silt loam (fine. Mixed mesic Typic Hapludalf)	1st	1971-1980	Lotus	1	Cool	perennial	no	Lolium	1	C3	201-500	N>=100	Trt<Ctr	no	Humid continental	silty loam			4.32	3	9.69	3	5	72	1	360	-0.807839		67.8078
7	539	215	oz	1984	Sollenberger et al.	NR	Lotus+Lolium 1982, 3.0	1979-1980	1980	Lotus corniculatus	Lolium pereene	Pennsylvania Furnace, PA	224	lime, P. K, B	0				no	Hagerstown silt loam (fine. Mixed mesic Typic Hapludalf)	1st	1971-1980	Lotus	1	Cool	perennial	no	Lolium	1	C3	201-500	N>=100	Trt<Ctr	no	Humid continental	silty loam			5.27	3	9.69	3	5	72	1	360	-0.609064		67.8078
7	540	216	oz	1984	Sollenberger et al.	NR	Lotus+Lolium 1982, 9.1	1979-1980	1980	Lotus corniculatus	Lolium pereene	Pennsylvania Furnace, PA	224	lime, P. K, B	0				no	Hagerstown silt loam (fine. Mixed mesic Typic Hapludalf)	1st	1971-1980	Lotus	1	Cool	perennial	no	Lolium	1	C3	201-500	N>=100	Trt<Ctr	no	Humid continental	silty loam			5.65	3	9.69	3	5	72	1	360	-0.539439		67.8078
7	541	217	oz	1984	Sollenberger et al.	NR	Medicago+Dactylis 1980, 0.7	1979-1980	1980	Medicago sativa	Dactylis glomerata	Pennsylvania Furnace, PA	336	lime, P. K, B	0				no	Hagerstown silt loam (fine. Mixed mesic Typic Hapludalf)	1st	1971-1980	Medicago	1	Cool	perennial	no	Dactylis	1	C3	201-500	N>=100	Trt<Ctr	no	Humid continental	silty loam			5.48	3	9.91	3	5	72	1	360	-0.592439		67.8078
7	542	218	oz	1984	Sollenberger et al.	NR	Medicago+Dactylis 1980, 2.0	1979-1980	1980	Medicago sativa	Dactylis glomerata	Pennsylvania Furnace, PA	336	lime, P. K, B	0				no	Hagerstown silt loam (fine. Mixed mesic Typic Hapludalf)	1st	1971-1980	Medicago	1	Cool	perennial	no	Dactylis	1	C3	201-500	N>=100	Trt<Ctr	no	Humid continental	silty loam			6.78	3	9.91	3	5	72	1	360	-0.379567		67.8078
7	543	219	oz	1984	Sollenberger et al.	NR	Medicago+Dactylis 1980, 6.1	1979-1980	1980	Medicago sativa	Dactylis glomerata	Pennsylvania Furnace, PA	336	lime, P. K, B	0				no	Hagerstown silt loam (fine. Mixed mesic Typic Hapludalf)	1st	1971-1980	Medicago	1	Cool	perennial	no	Dactylis	1	C3	201-500	N>=100	Trt<Ctr	no	Humid continental	silty loam			8.49	3	9.91	3	5	72	1	360	-0.154655		67.8078
7	544	220	oz	1984	Sollenberger et al.	NR	Medicago+Dactylis 1980, 18.2	1979-1980	1980	Medicago sativa	Dactylis glomerata	Pennsylvania Furnace, PA	336	lime, P. K, B	0				no	Hagerstown silt loam (fine. Mixed mesic Typic Hapludalf)	1st	1971-1980	Medicago	1	Cool	perennial	no	Dactylis	1	C3	201-500	N>=100	Trt<Ctr	no	Humid continental	silty loam			9.19	3	9.91	3	5	72	1	360	-0.0754284		67.8078
7	545	221	oz	1984	Sollenberger et al.	NR	Trifolium+Dactylis 1980, 0.3	1979-1980	1980	Trifolium pratense	Dactylis glomerata	Pennsylvania Furnace, PA	336	lime, P. K, B	0				no	Hagerstown silt loam (fine. Mixed mesic Typic Hapludalf)	1st	1971-1980	Trifolium	1	Cool	perennial	no	Dactylis	1	C3	201-500	N>=100	Trt<Ctr	no	Humid continental	silty loam			5.08	3	9.91	3	5	72	1	360	-0.668233		67.8078
7	546	222	oz	1984	Sollenberger et al.	NR	Trifolium+Dactylis 1980, 1.0	1979-1980	1980	Trifolium pratense	Dactylis glomerata	Pennsylvania Furnace, PA	336	lime, P. K, B	0				no	Hagerstown silt loam (fine. Mixed mesic Typic Hapludalf)	1st	1971-1980	Trifolium	1	Cool	perennial	no	Dactylis	1	C3	201-500	N>=100	Trt<Ctr	no	Humid continental	silty loam			5.82	3	9.91	3	5	72	1	360	-0.532244		67.8078
7	547	223	oz	1984	Sollenberger et al.	NR	Trifolium+Dactylis 1980, 3.0	1979-1980	1980	Trifolium pratense	Dactylis glomerata	Pennsylvania Furnace, PA	336	lime, P. K, B	0				no	Hagerstown silt loam (fine. Mixed mesic Typic Hapludalf)	1st	1971-1980	Trifolium	1	Cool	perennial	no	Dactylis	1	C3	201-500	N>=100	Trt<Ctr	no	Humid continental	silty loam			7.67	3	9.91	3	5	72	1	360	-0.256228		67.8078
7	548	224	oz	1984	Sollenberger et al.	NR	Trifolium+Dactylis 1980, 9.1	1979-1980	1980	Trifolium pratense	Dactylis glomerata	Pennsylvania Furnace, PA	336	lime, P. K, B	0				no	Hagerstown silt loam (fine. Mixed mesic Typic Hapludalf)	1st	1971-1980	Trifolium	1	Cool	perennial	no	Dactylis	1	C3	201-500	N>=100	Trt<Ctr	no	Humid continental	silty loam			7.51	3	9.91	3	5	72	1	360	-0.277309		67.8078
7	549	225	oz	1984	Sollenberger et al.	NR	Lotus+Dactylis 1980, 0.3	1979-1980	1980	Lotus corniculatus	Dactylis glomerata	Pennsylvania Furnace, PA	336	lime, P. K, B	0				no	Hagerstown silt loam (fine. Mixed mesic Typic Hapludalf)	1st	1971-1980	Lotus	1	Cool	perennial	no	Dactylis	1	C3	201-500	N>=100	Trt<Ctr	no	Humid continental	silty loam			3.57	3	9.91	3	5	72	1	360	-1.02098		67.8078
7	550	226	oz	1984	Sollenberger et al.	NR	Lotus+Dactylis 1980, 1.0	1979-1980	1980	Lotus corniculatus	Dactylis glomerata	Pennsylvania Furnace, PA	336	lime, P. K, B	0				no	Hagerstown silt loam (fine. Mixed mesic Typic Hapludalf)	1st	1971-1980	Lotus	1	Cool	perennial	no	Dactylis	1	C3	201-500	N>=100	Trt<Ctr	no	Humid continental	silty loam			4.13	3	9.91	3	5	72	1	360	-0.875267		67.8078
7	551	227	oz	1984	Sollenberger et al.	NR	Lotus+Dactylis 1980, 3.0	1979-1980	1980	Lotus corniculatus	Dactylis glomerata	Pennsylvania Furnace, PA	336	lime, P. K, B	0				no	Hagerstown silt loam (fine. Mixed mesic Typic Hapludalf)	1st	1971-1980	Lotus	1	Cool	perennial	no	Dactylis	1	C3	201-500	N>=100	Trt<Ctr	no	Humid continental	silty loam			5.66	3	9.91	3	5	72	1	360	-0.56012		67.8078
7	552	228	oz	1984	Sollenberger et al.	NR	Lotus+Dactylis 1980, 9.1	1979-1980	1980	Lotus corniculatus	Dactylis glomerata	Pennsylvania Furnace, PA	336	lime, P. K, B	0				no	Hagerstown silt loam (fine. Mixed mesic Typic Hapludalf)	1st	1971-1980	Lotus	1	Cool	perennial	no	Dactylis	1	C3	201-500	N>=100	Trt<Ctr	no	Humid continental	silty loam			6.83	3	9.91	3	5	72	1	360	-0.37222		67.8078
7	553	229	oz	1984	Sollenberger et al.	NR	Medicago+Lolium 1980, 0.7	1979-1980	1980	Lotus corniculatus	Lolium pereene	Pennsylvania Furnace, PA	336	lime, P. K, B	0				no	Hagerstown silt loam (fine. Mixed mesic Typic Hapludalf)	1st	1971-1980	Lotus	1	Cool	perennial	no	Lolium	1	C3	201-500	N>=100	Trt<Ctr	no	Humid continental	silty loam			5.92	3	9.91	3	5	72	1	360	-0.515208		67.8078
7	554	230	oz	1984	Sollenberger et al.	NR	Medicago+Lolium 1980, 2.0	1979-1980	1980	Lotus corniculatus	Lolium pereene	Pennsylvania Furnace, PA	336	lime, P. K, B	0				no	Hagerstown silt loam (fine. Mixed mesic Typic Hapludalf)	1st	1971-1980	Lotus	1	Cool	perennial	no	Lolium	1	C3	201-500	N>=100	Trt<Ctr	no	Humid continental	silty loam			8.88	3	9.91	3	5	72	1	360	-0.109743		67.8078
7	555	231	oz	1984	Sollenberger et al.	NR	Medicago+Lolium 1980, 6.1	1979-1980	1980	Lotus corniculatus	Lolium pereene	Pennsylvania Furnace, PA	336	lime, P. K, B	0				no	Hagerstown silt loam (fine. Mixed mesic Typic Hapludalf)	1st	1971-1980	Lotus	1	Cool	perennial	no	Lolium	1	C3	201-500	N>=100	Trt<Ctr	no	Humid continental	silty loam			10.24	3	9.91	3	5	72	1	360	0.0327573		67.8078
7	556	232	oz	1984	Sollenberger et al.	NR	Medicago+Lolium 1980, 18.2	1979-1980	1980	Lotus corniculatus	Lolium pereene	Pennsylvania Furnace, PA	336	lime, P. K, B	0				no	Hagerstown silt loam (fine. Mixed mesic Typic Hapludalf)	1st	1971-1980	Lotus	1	Cool	perennial	no	Lolium	1	C3	201-500	N>=100	Trt<Ctr	no	Humid continental	silty loam			9.98	3	9.91	3	5	72	1	360	0.00703874		67.8078
7	557	233	oz	1984	Sollenberger et al.	NR	Trifolium+Lolium 1980, 0.3	1979-1980	1980	Lotus corniculatus	Lolium pereene	Pennsylvania Furnace, PA	336	lime, P. K, B	0				no	Hagerstown silt loam (fine. Mixed mesic Typic Hapludalf)	1st	1971-1980	Lotus	1	Cool	perennial	no	Lolium	1	C3	201-500	N>=100	Trt<Ctr	no	Humid continental	silty loam			5.06	3	9.91	3	5	72	1	360	-0.672178		67.8078
7	558	234	oz	1984	Sollenberger et al.	NR	Trifolium+Lolium 1980, 1.0	1979-1980	1980	Lotus corniculatus	Lolium pereene	Pennsylvania Furnace, PA	336	lime, P. K, B	0				no	Hagerstown silt loam (fine. Mixed mesic Typic Hapludalf)	1st	1971-1980	Lotus	1	Cool	perennial	no	Lolium	1	C3	201-500	N>=100	Trt<Ctr	no	Humid continental	silty loam			6.36	3	9.91	3	5	72	1	360	-0.443516		67.8078
7	559	235	oz	1984	Sollenberger et al.	NR	Trifolium+Lolium 1980, 3.0	1979-1980	1980	Lotus corniculatus	Lolium pereene	Pennsylvania Furnace, PA	336	lime, P. K, B	0				no	Hagerstown silt loam (fine. Mixed mesic Typic Hapludalf)	1st	1971-1980	Lotus	1	Cool	perennial	no	Lolium	1	C3	201-500	N>=100	Trt<Ctr	no	Humid continental	silty loam			8.11	3	9.91	3	5	72	1	360	-0.200446		67.8078
7	560	236	oz	1984	Sollenberger et al.	NR	Trifolium+Lolium 1980, 9.1	1979-1980	1980	Lotus corniculatus	Lolium pereene	Pennsylvania Furnace, PA	336	lime, P. K, B	0				no	Hagerstown silt loam (fine. Mixed mesic Typic Hapludalf)	1st	1971-1980	Lotus	1	Cool	perennial	no	Lolium	1	C3	201-500	N>=100	Trt<Ctr	no	Humid continental	silty loam			8.89	3	9.91	3	5	72	1	360	-0.108617		67.8078
7	561	237	oz	1984	Sollenberger et al.	NR	Lotus+Lolium 1980, 0.3	1979-1980	1980	Lotus corniculatus	Lolium pereene	Pennsylvania Furnace, PA	336	lime, P. K, B	0				no	Hagerstown silt loam (fine. Mixed mesic Typic Hapludalf)	1st	1971-1980	Lotus	1	Cool	perennial	no	Lolium	1	C3	201-500	N>=100	Trt<Ctr	no	Humid continental	silty loam			3.8	3	9.91	3	5	72	1	360	-0.958543		67.8078
7	562	238	oz	1984	Sollenberger et al.	NR	Lotus+Lolium 1980, 1.0	1979-1980	1980	Lotus corniculatus	Lolium pereene	Pennsylvania Furnace, PA	336	lime, P. K, B	0				no	Hagerstown silt loam (fine. Mixed mesic Typic Hapludalf)	1st	1971-1980	Lotus	1	Cool	perennial	no	Lolium	1	C3	201-500	N>=100	Trt<Ctr	no	Humid continental	silty loam			4.15	3	9.91	3	5	72	1	360	-0.870436		67.8078
7	563	239	oz	1984	Sollenberger et al.	NR	Lotus+Lolium 1980, 3.0	1979-1980	1980	Lotus corniculatus	Lolium pereene	Pennsylvania Furnace, PA	336	lime, P. K, B	0				no	Hagerstown silt loam (fine. Mixed mesic Typic Hapludalf)	1st	1971-1980	Lotus	1	Cool	perennial	no	Lolium	1	C3	201-500	N>=100	Trt<Ctr	no	Humid continental	silty loam			6.22	3	9.91	3	5	72	1	360	-0.465774		67.8078
7	564	240	oz	1984	Sollenberger et al.	NR	Lotus+Lolium 1980, 9.1	1979-1980	1980	Lotus corniculatus	Lolium pereene	Pennsylvania Furnace, PA	336	lime, P. K, B	0				no	Hagerstown silt loam (fine. Mixed mesic Typic Hapludalf)	1st	1971-1980	Lotus	1	Cool	perennial	no	Lolium	1	C3	201-500	N>=100	Trt<Ctr	no	Humid continental	silty loam			7.08	3	9.91	3	5	72	1	360	-0.33627		67.8078
7	565	241	oz	1984	Sollenberger et al.	NR	Medicago+Dactylis 1981, 0.7	1979-1980	1980	Medicago sativa	Dactylis glomerata	Pennsylvania Furnace, PA	336	lime, P. K, B	0				no	Hagerstown silt loam (fine. Mixed mesic Typic Hapludalf)	1st	1971-1980	Medicago	1	Cool	perennial	no	Dactylis	1	C3	201-500	N>=100	Trt<Ctr	no	Humid continental	silty loam			7.57	3	9.91	3	5	72	1	360	-0.269351		67.8078
7	566	242	oz	1984	Sollenberger et al.	NR	Medicago+Dactylis 1981, 2.0	1979-1980	1980	Medicago sativa	Dactylis glomerata	Pennsylvania Furnace, PA	336	lime, P. K, B	0				no	Hagerstown silt loam (fine. Mixed mesic Typic Hapludalf)	1st	1971-1980	Medicago	1	Cool	perennial	no	Dactylis	1	C3	201-500	N>=100	Trt<Ctr	no	Humid continental	silty loam			9.98	3	9.91	3	5	72	1	360	0.00703874		67.8078
7	567	243	oz	1984	Sollenberger et al.	NR	Medicago+Dactylis 1981, 6.1	1979-1980	1980	Medicago sativa	Dactylis glomerata	Pennsylvania Furnace, PA	336	lime, P. K, B	0				no	Hagerstown silt loam (fine. Mixed mesic Typic Hapludalf)	1st	1971-1980	Medicago	1	Cool	perennial	no	Dactylis	1	C3	201-500	N>=100	Trt<Ctr	no	Humid continental	silty loam			9.92	3	9.91	3	5	72	1	360	0.00100857		67.8078
7	568	244	oz	1984	Sollenberger et al.	NR	Medicago+Dactylis 1981, 18.2	1979-1980	1980	Medicago sativa	Dactylis glomerata	Pennsylvania Furnace, PA	336	lime, P. K, B	0				no	Hagerstown silt loam (fine. Mixed mesic Typic Hapludalf)	1st	1971-1980	Medicago	1	Cool	perennial	no	Dactylis	1	C3	201-500	N>=100	Trt<Ctr	no	Humid continental	silty loam			10.69	3	9.91	3	5	72	1	360	0.0757644		67.8078
7	569	245	oz	1984	Sollenberger et al.	NR	Trifolium+Dactylis 1981, 0.3	1979-1980	1980	Trifolium pratense	Dactylis glomerata	Pennsylvania Furnace, PA	336	lime, P. K, B	0				no	Hagerstown silt loam (fine. Mixed mesic Typic Hapludalf)	1st	1971-1980	Trifolium	1	Cool	perennial	no	Dactylis	1	C3	201-500	N>=100	Trt<Ctr	no	Humid continental	silty loam			4.41	3	9.91	3	5	72	1	360	-0.80967		67.8078
7	570	246	oz	1984	Sollenberger et al.	NR	Trifolium+Dactylis 1981, 1.0	1979-1980	1980	Trifolium pratense	Dactylis glomerata	Pennsylvania Furnace, PA	336	lime, P. K, B	0				no	Hagerstown silt loam (fine. Mixed mesic Typic Hapludalf)	1st	1971-1980	Trifolium	1	Cool	perennial	no	Dactylis	1	C3	201-500	N>=100	Trt<Ctr	no	Humid continental	silty loam			5.01	3	9.91	3	5	72	1	360	-0.682108		67.8078
7	571	247	oz	1984	Sollenberger et al.	NR	Trifolium+Dactylis 1981, 3.0	1979-1980	1980	Trifolium pratense	Dactylis glomerata	Pennsylvania Furnace, PA	336	lime, P. K, B	0				no	Hagerstown silt loam (fine. Mixed mesic Typic Hapludalf)	1st	1971-1980	Trifolium	1	Cool	perennial	no	Dactylis	1	C3	201-500	N>=100	Trt<Ctr	no	Humid continental	silty loam			5.25	3	9.91	3	5	72	1	360	-0.635316		67.8078
7	572	248	oz	1984	Sollenberger et al.	NR	Trifolium+Dactylis 1981, 9.1	1979-1980	1980	Trifolium pratense	Dactylis glomerata	Pennsylvania Furnace, PA	336	lime, P. K, B	0				no	Hagerstown silt loam (fine. Mixed mesic Typic Hapludalf)	1st	1971-1980	Trifolium	1	Cool	perennial	no	Dactylis	1	C3	201-500	N>=100	Trt<Ctr	no	Humid continental	silty loam			5.85	3	9.91	3	5	72	1	360	-0.527103		67.8078
7	573	249	oz	1984	Sollenberger et al.	NR	Lotus+Dactylis 1981, 0.3	1979-1980	1980	Lotus corniculatus	Dactylis glomerata	Pennsylvania Furnace, PA	336	lime, P. K, B	0				no	Hagerstown silt loam (fine. Mixed mesic Typic Hapludalf)	1st	1971-1980	Lotus	1	Cool	perennial	no	Dactylis	1	C3	201-500	N>=100	Trt<Ctr	no	Humid continental	silty loam			4.66	3	9.91	3	5	72	1	360	-0.754529		67.8078
7	574	250	oz	1984	Sollenberger et al.	NR	Lotus+Dactylis 1981, 1.0	1979-1980	1980	Lotus corniculatus	Dactylis glomerata	Pennsylvania Furnace, PA	336	lime, P. K, B	0				no	Hagerstown silt loam (fine. Mixed mesic Typic Hapludalf)	1st	1971-1980	Lotus	1	Cool	perennial	no	Dactylis	1	C3	201-500	N>=100	Trt<Ctr	no	Humid continental	silty loam			5.77	3	9.91	3	5	72	1	360	-0.540872		67.8078
7	575	251	oz	1984	Sollenberger et al.	NR	Lotus+Dactylis 1981, 3.0	1979-1980	1980	Lotus corniculatus	Dactylis glomerata	Pennsylvania Furnace, PA	336	lime, P. K, B	0				no	Hagerstown silt loam (fine. Mixed mesic Typic Hapludalf)	1st	1971-1980	Lotus	1	Cool	perennial	no	Dactylis	1	C3	201-500	N>=100	Trt<Ctr	no	Humid continental	silty loam			7.46	3	9.91	3	5	72	1	360	-0.283989		67.8078
7	576	252	oz	1984	Sollenberger et al.	NR	Lotus+Dactylis 1981, 9.1	1979-1980	1980	Lotus corniculatus	Dactylis glomerata	Pennsylvania Furnace, PA	336	lime, P. K, B	0				no	Hagerstown silt loam (fine. Mixed mesic Typic Hapludalf)	1st	1971-1980	Lotus	1	Cool	perennial	no	Dactylis	1	C3	201-500	N>=100	Trt<Ctr	no	Humid continental	silty loam			7.72	3	9.91	3	5	72	1	360	-0.24973		67.8078
7	577	253	oz	1984	Sollenberger et al.	NR	Medicago+Lolium 1981, 0.7	1979-1980	1980	Lotus corniculatus	Lolium pereene	Pennsylvania Furnace, PA	336	lime, P. K, B	0				no	Hagerstown silt loam (fine. Mixed mesic Typic Hapludalf)	1st	1971-1980	Lotus	1	Cool	perennial	no	Lolium	1	C3	201-500	N>=100	Trt<Ctr	no	Humid continental	silty loam			6.28	3	9.91	3	5	72	1	360	-0.456174		67.8078
7	578	254	oz	1984	Sollenberger et al.	NR	Medicago+Lolium 1981, 2.0	1979-1980	1980	Lotus corniculatus	Lolium pereene	Pennsylvania Furnace, PA	336	lime, P. K, B	0				no	Hagerstown silt loam (fine. Mixed mesic Typic Hapludalf)	1st	1971-1980	Lotus	1	Cool	perennial	no	Lolium	1	C3	201-500	N>=100	Trt<Ctr	no	Humid continental	silty loam			9.78	3	9.91	3	5	72	1	360	-0.0132049		67.8078
7	579	255	oz	1984	Sollenberger et al.	NR	Medicago+Lolium 1981, 6.1	1979-1980	1980	Lotus corniculatus	Lolium pereene	Pennsylvania Furnace, PA	336	lime, P. K, B	0				no	Hagerstown silt loam (fine. Mixed mesic Typic Hapludalf)	1st	1971-1980	Lotus	1	Cool	perennial	no	Lolium	1	C3	201-500	N>=100	Trt<Ctr	no	Humid continental	silty loam			9.91	3	9.91	3	5	72	1	360	0		67.8078
7	580	256	oz	1984	Sollenberger et al.	NR	Medicago+Lolium 1981, 18.2	1979-1980	1980	Lotus corniculatus	Lolium pereene	Pennsylvania Furnace, PA	336	lime, P. K, B	0				no	Hagerstown silt loam (fine. Mixed mesic Typic Hapludalf)	1st	1971-1980	Lotus	1	Cool	perennial	no	Lolium	1	C3	201-500	N>=100	Trt<Ctr	no	Humid continental	silty loam			11.09	3	9.91	3	5	72	1	360	0.112499		67.8078
7	581	257	oz	1984	Sollenberger et al.	NR	Trifolium+Lolium 1981, 0.3	1979-1980	1980	Lotus corniculatus	Lolium pereene	Pennsylvania Furnace, PA	336	lime, P. K, B	0				no	Hagerstown silt loam (fine. Mixed mesic Typic Hapludalf)	1st	1971-1980	Lotus	1	Cool	perennial	no	Lolium	1	C3	201-500	N>=100	Trt<Ctr	no	Humid continental	silty loam			3.23	3	9.91	3	5	72	1	360	-1.12106		67.8078
7	582	258	oz	1984	Sollenberger et al.	NR	Trifolium+Lolium 1981, 1.0	1979-1980	1980	Lotus corniculatus	Lolium pereene	Pennsylvania Furnace, PA	336	lime, P. K, B	0				no	Hagerstown silt loam (fine. Mixed mesic Typic Hapludalf)	1st	1971-1980	Lotus	1	Cool	perennial	no	Lolium	1	C3	201-500	N>=100	Trt<Ctr	no	Humid continental	silty loam			4.26	3	9.91	3	5	72	1	360	-0.844275		67.8078
7	583	259	oz	1984	Sollenberger et al.	NR	Trifolium+Lolium 1981, 3.0	1979-1980	1980	Lotus corniculatus	Lolium pereene	Pennsylvania Furnace, PA	336	lime, P. K, B	0				no	Hagerstown silt loam (fine. Mixed mesic Typic Hapludalf)	1st	1971-1980	Lotus	1	Cool	perennial	no	Lolium	1	C3	201-500	N>=100	Trt<Ctr	no	Humid continental	silty loam			5.48	3	9.91	3	5	72	1	360	-0.592439		67.8078
7	584	260	oz	1984	Sollenberger et al.	NR	Trifolium+Lolium 1981, 9.1	1979-1980	1980	Lotus corniculatus	Lolium pereene	Pennsylvania Furnace, PA	336	lime, P. K, B	0				no	Hagerstown silt loam (fine. Mixed mesic Typic Hapludalf)	1st	1971-1980	Lotus	1	Cool	perennial	no	Lolium	1	C3	201-500	N>=100	Trt<Ctr	no	Humid continental	silty loam			6.17	3	9.91	3	5	72	1	360	-0.473846		67.8078
7	585	261	oz	1984	Sollenberger et al.	NR	Lotus+Lolium 1981, 0.3	1979-1980	1980	Lotus corniculatus	Lolium pereene	Pennsylvania Furnace, PA	336	lime, P. K, B	0				no	Hagerstown silt loam (fine. Mixed mesic Typic Hapludalf)	1st	1971-1980	Lotus	1	Cool	perennial	no	Lolium	1	C3	201-500	N>=100	Trt<Ctr	no	Humid continental	silty loam			4.1	3	9.91	3	5	72	1	360	-0.882557		67.8078
7	586	262	oz	1984	Sollenberger et al.	NR	Lotus+Lolium 1981, 1.0	1979-1980	1980	Lotus corniculatus	Lolium pereene	Pennsylvania Furnace, PA	336	lime, P. K, B	0				no	Hagerstown silt loam (fine. Mixed mesic Typic Hapludalf)	1st	1971-1980	Lotus	1	Cool	perennial	no	Lolium	1	C3	201-500	N>=100	Trt<Ctr	no	Humid continental	silty loam			5.24	3	9.91	3	5	72	1	360	-0.637223		67.8078
7	587	263	oz	1984	Sollenberger et al.	NR	Lotus+Lolium 1981, 3.0	1979-1980	1980	Lotus corniculatus	Lolium pereene	Pennsylvania Furnace, PA	336	lime, P. K, B	0				no	Hagerstown silt loam (fine. Mixed mesic Typic Hapludalf)	1st	1971-1980	Lotus	1	Cool	perennial	no	Lolium	1	C3	201-500	N>=100	Trt<Ctr	no	Humid continental	silty loam			7.32	3	9.91	3	5	72	1	360	-0.302934		67.8078
7	588	264	oz	1984	Sollenberger et al.	NR	Lotus+Lolium 1981, 9.1	1979-1980	1980	Lotus corniculatus	Lolium pereene	Pennsylvania Furnace, PA	336	lime, P. K, B	0				no	Hagerstown silt loam (fine. Mixed mesic Typic Hapludalf)	1st	1971-1980	Lotus	1	Cool	perennial	no	Lolium	1	C3	201-500	N>=100	Trt<Ctr	no	Humid continental	silty loam			7.88	3	9.91	3	5	72	1	360	-0.229216		67.8078
7	589	265	oz	1984	Sollenberger et al.	NR	Medicago+Dactylis 1982, 0.7	1979-1980	1980	Medicago sativa	Dactylis glomerata	Pennsylvania Furnace, PA	336	lime, P. K, B	0				no	Hagerstown silt loam (fine. Mixed mesic Typic Hapludalf)	1st	1971-1980	Medicago	1	Cool	perennial	no	Dactylis	1	C3	201-500	N>=100	Trt<Ctr	no	Humid continental	silty loam			5.02	3	9.91	3	5	72	1	360	-0.680114		67.8078
7	590	266	oz	1984	Sollenberger et al.	NR	Medicago+Dactylis 1982, 2.0	1979-1980	1980	Medicago sativa	Dactylis glomerata	Pennsylvania Furnace, PA	336	lime, P. K, B	0				no	Hagerstown silt loam (fine. Mixed mesic Typic Hapludalf)	1st	1971-1980	Medicago	1	Cool	perennial	no	Dactylis	1	C3	201-500	N>=100	Trt<Ctr	no	Humid continental	silty loam			6.39	3	9.91	3	5	72	1	360	-0.43881		67.8078
7	591	267	oz	1984	Sollenberger et al.	NR	Medicago+Dactylis 1982, 6.1	1979-1980	1980	Medicago sativa	Dactylis glomerata	Pennsylvania Furnace, PA	336	lime, P. K, B	0				no	Hagerstown silt loam (fine. Mixed mesic Typic Hapludalf)	1st	1971-1980	Medicago	1	Cool	perennial	no	Dactylis	1	C3	201-500	N>=100	Trt<Ctr	no	Humid continental	silty loam			7.01	3	9.91	3	5	72	1	360	-0.346207		67.8078
7	592	268	oz	1984	Sollenberger et al.	NR	Medicago+Dactylis 1982, 18.2	1979-1980	1980	Medicago sativa	Dactylis glomerata	Pennsylvania Furnace, PA	336	lime, P. K, B	0				no	Hagerstown silt loam (fine. Mixed mesic Typic Hapludalf)	1st	1971-1980	Medicago	1	Cool	perennial	no	Dactylis	1	C3	201-500	N>=100	Trt<Ctr	no	Humid continental	silty loam			6.89	3	9.91	3	5	72	1	360	-0.363473		67.8078
7	593	269	oz	1984	Sollenberger et al.	NR	Trifolium+Dactylis 1982, 0.3	1979-1980	1980	Trifolium pratense	Dactylis glomerata	Pennsylvania Furnace, PA	336	lime, P. K, B	0				no	Hagerstown silt loam (fine. Mixed mesic Typic Hapludalf)	1st	1971-1980	Trifolium	1	Cool	perennial	no	Dactylis	1	C3	201-500	N>=100	Trt<Ctr	no	Humid continental	silty loam			2.74	3	9.91	3	5	72	1	360	-1.28559		67.8078
7	594	270	oz	1984	Sollenberger et al.	NR	Trifolium+Dactylis 1982, 1.0	1979-1980	1980	Trifolium pratense	Dactylis glomerata	Pennsylvania Furnace, PA	336	lime, P. K, B	0				no	Hagerstown silt loam (fine. Mixed mesic Typic Hapludalf)	1st	1971-1980	Trifolium	1	Cool	perennial	no	Dactylis	1	C3	201-500	N>=100	Trt<Ctr	no	Humid continental	silty loam			3.49	3	9.91	3	5	72	1	360	-1.04364		67.8078
7	595	271	oz	1984	Sollenberger et al.	NR	Trifolium+Dactylis 1982, 3.0	1979-1980	1980	Trifolium pratense	Dactylis glomerata	Pennsylvania Furnace, PA	336	lime, P. K, B	0				no	Hagerstown silt loam (fine. Mixed mesic Typic Hapludalf)	1st	1971-1980	Trifolium	1	Cool	perennial	no	Dactylis	1	C3	201-500	N>=100	Trt<Ctr	no	Humid continental	silty loam			2.79	3	9.91	3	5	72	1	360	-1.2675		67.8078
7	596	272	oz	1984	Sollenberger et al.	NR	Trifolium+Dactylis 1982, 9.1	1979-1980	1980	Trifolium pratense	Dactylis glomerata	Pennsylvania Furnace, PA	336	lime, P. K, B	0				no	Hagerstown silt loam (fine. Mixed mesic Typic Hapludalf)	1st	1971-1980	Trifolium	1	Cool	perennial	no	Dactylis	1	C3	201-500	N>=100	Trt<Ctr	no	Humid continental	silty loam			3.23	3	9.91	3	5	72	1	360	-1.12106		67.8078
7	597	273	oz	1984	Sollenberger et al.	NR	Lotus+Dactylis 1982, 0.3	1979-1980	1980	Lotus corniculatus	Dactylis glomerata	Pennsylvania Furnace, PA	336	lime, P. K, B	0				no	Hagerstown silt loam (fine. Mixed mesic Typic Hapludalf)	1st	1971-1980	Lotus	1	Cool	perennial	no	Dactylis	1	C3	201-500	N>=100	Trt<Ctr	no	Humid continental	silty loam			3.38	3	9.91	3	5	72	1	360	-1.07567		67.8078
7	598	274	oz	1984	Sollenberger et al.	NR	Lotus+Dactylis 1982, 1.0	1979-1980	1980	Lotus corniculatus	Dactylis glomerata	Pennsylvania Furnace, PA	336	lime, P. K, B	0				no	Hagerstown silt loam (fine. Mixed mesic Typic Hapludalf)	1st	1971-1980	Lotus	1	Cool	perennial	no	Dactylis	1	C3	201-500	N>=100	Trt<Ctr	no	Humid continental	silty loam			4.81	3	9.91	3	5	72	1	360	-0.722847		67.8078
7	599	275	oz	1984	Sollenberger et al.	NR	Lotus+Dactylis 1982, 3.0	1979-1980	1980	Lotus corniculatus	Dactylis glomerata	Pennsylvania Furnace, PA	336	lime, P. K, B	0				no	Hagerstown silt loam (fine. Mixed mesic Typic Hapludalf)	1st	1971-1980	Lotus	1	Cool	perennial	no	Dactylis	1	C3	201-500	N>=100	Trt<Ctr	no	Humid continental	silty loam			5.27	3	9.91	3	5	72	1	360	-0.631514		67.8078
7	600	276	oz	1984	Sollenberger et al.	NR	Lotus+Dactylis 1982, 9.1	1979-1980	1980	Lotus corniculatus	Dactylis glomerata	Pennsylvania Furnace, PA	336	lime, P. K, B	0				no	Hagerstown silt loam (fine. Mixed mesic Typic Hapludalf)	1st	1971-1980	Lotus	1	Cool	perennial	no	Dactylis	1	C3	201-500	N>=100	Trt<Ctr	no	Humid continental	silty loam			5.14	3	9.91	3	5	72	1	360	-0.656491		67.8078
7	601	277	oz	1984	Sollenberger et al.	NR	Medicago+Lolium 1982, 0.7	1979-1980	1980	Lotus corniculatus	Lolium pereene	Pennsylvania Furnace, PA	336	lime, P. K, B	0				no	Hagerstown silt loam (fine. Mixed mesic Typic Hapludalf)	1st	1971-1980	Lotus	1	Cool	perennial	no	Lolium	1	C3	201-500	N>=100	Trt<Ctr	no	Humid continental	silty loam			3.75	3	9.91	3	5	72	1	360	-0.971789		67.8078
7	602	278	oz	1984	Sollenberger et al.	NR	Medicago+Lolium 1982, 2.0	1979-1980	1980	Lotus corniculatus	Lolium pereene	Pennsylvania Furnace, PA	336	lime, P. K, B	0				no	Hagerstown silt loam (fine. Mixed mesic Typic Hapludalf)	1st	1971-1980	Lotus	1	Cool	perennial	no	Lolium	1	C3	201-500	N>=100	Trt<Ctr	no	Humid continental	silty loam			4.81	3	9.91	3	5	72	1	360	-0.722847		67.8078
7	603	279	oz	1984	Sollenberger et al.	NR	Medicago+Lolium 1982, 6.1	1979-1980	1980	Lotus corniculatus	Lolium pereene	Pennsylvania Furnace, PA	336	lime, P. K, B	0				no	Hagerstown silt loam (fine. Mixed mesic Typic Hapludalf)	1st	1971-1980	Lotus	1	Cool	perennial	no	Lolium	1	C3	201-500	N>=100	Trt<Ctr	no	Humid continental	silty loam			5.02	3	9.91	3	5	72	1	360	-0.680114		67.8078
7	604	280	oz	1984	Sollenberger et al.	NR	Medicago+Lolium 198,2 18.2	1979-1980	1980	Lotus corniculatus	Lolium pereene	Pennsylvania Furnace, PA	336	lime, P. K, B	0				no	Hagerstown silt loam (fine. Mixed mesic Typic Hapludalf)	1st	1971-1980	Lotus	1	Cool	perennial	no	Lolium	1	C3	201-500	N>=100	Trt<Ctr	no	Humid continental	silty loam			7.07	3	9.91	3	5	72	1	360	-0.337684		67.8078
7	605	281	oz	1984	Sollenberger et al.	NR	Trifolium+Lolium 1982, 0.3	1979-1980	1980	Lotus corniculatus	Lolium pereene	Pennsylvania Furnace, PA	336	lime, P. K, B	0				no	Hagerstown silt loam (fine. Mixed mesic Typic Hapludalf)	1st	1971-1980	Lotus	1	Cool	perennial	no	Lolium	1	C3	201-500	N>=100	Trt<Ctr	no	Humid continental	silty loam			2.07	3	9.91	3	5	72	1	360	-1.566		67.8078
7	606	282	oz	1984	Sollenberger et al.	NR	Trifolium+Lolium 1982, 1.0	1979-1980	1980	Lotus corniculatus	Lolium pereene	Pennsylvania Furnace, PA	336	lime, P. K, B	0				no	Hagerstown silt loam (fine. Mixed mesic Typic Hapludalf)	1st	1971-1980	Lotus	1	Cool	perennial	no	Lolium	1	C3	201-500	N>=100	Trt<Ctr	no	Humid continental	silty loam			2.01	3	9.91	3	5	72	1	360	-1.59541		67.8078
7	607	283	oz	1984	Sollenberger et al.	NR	Trifolium+Lolium 1982, 3.0	1979-1980	1980	Lotus corniculatus	Lolium pereene	Pennsylvania Furnace, PA	336	lime, P. K, B	0				no	Hagerstown silt loam (fine. Mixed mesic Typic Hapludalf)	1st	1971-1980	Lotus	1	Cool	perennial	no	Lolium	1	C3	201-500	N>=100	Trt<Ctr	no	Humid continental	silty loam			1.91	3	9.91	3	5	72	1	360	-1.64644		67.8078
7	608	284	oz	1984	Sollenberger et al.	NR	Trifolium+Lolium 1982, 9.1	1979-1980	1980	Lotus corniculatus	Lolium pereene	Pennsylvania Furnace, PA	336	lime, P. K, B	0				no	Hagerstown silt loam (fine. Mixed mesic Typic Hapludalf)	1st	1971-1980	Lotus	1	Cool	perennial	no	Lolium	1	C3	201-500	N>=100	Trt<Ctr	no	Humid continental	silty loam			2.25	3	9.91	3	5	72	1	360	-1.48261		67.8078
7	609	285	oz	1984	Sollenberger et al.	NR	Lotus+Lolium 1982, 0.3	1979-1980	1980	Lotus corniculatus	Lolium pereene	Pennsylvania Furnace, PA	336	lime, P. K, B	0				no	Hagerstown silt loam (fine. Mixed mesic Typic Hapludalf)	1st	1971-1980	Lotus	1	Cool	perennial	no	Lolium	1	C3	201-500	N>=100	Trt<Ctr	no	Humid continental	silty loam			3.26	3	9.91	3	5	72	1	360	-1.11182		67.8078
7	610	286	oz	1984	Sollenberger et al.	NR	Lotus+Lolium 1982, 1.0	1979-1980	1980	Lotus corniculatus	Lolium pereene	Pennsylvania Furnace, PA	336	lime, P. K, B	0				no	Hagerstown silt loam (fine. Mixed mesic Typic Hapludalf)	1st	1971-1980	Lotus	1	Cool	perennial	no	Lolium	1	C3	201-500	N>=100	Trt<Ctr	no	Humid continental	silty loam			4.32	3	9.91	3	5	72	1	360	-0.830289		67.8078
7	611	287	oz	1984	Sollenberger et al.	NR	Lotus+Lolium 1982, 3.0	1979-1980	1980	Lotus corniculatus	Lolium pereene	Pennsylvania Furnace, PA	336	lime, P. K, B	0				no	Hagerstown silt loam (fine. Mixed mesic Typic Hapludalf)	1st	1971-1980	Lotus	1	Cool	perennial	no	Lolium	1	C3	201-500	N>=100	Trt<Ctr	no	Humid continental	silty loam			5.27	3	9.91	3	5	72	1	360	-0.631514		67.8078
7	612	288	oz	1984	Sollenberger et al.	NR	Lotus+Lolium 1982, 9.1	1979-1980	1980	Lotus corniculatus	Lolium pereene	Pennsylvania Furnace, PA	336	lime, P. K, B	0				no	Hagerstown silt loam (fine. Mixed mesic Typic Hapludalf)	1st	1971-1980	Lotus	1	Cool	perennial	no	Lolium	1	C3	201-500	N>=100	Trt<Ctr	no	Humid continental	silty loam			5.65	3	9.91	3	5	72	1	360	-0.561889		67.8078
7	613	289	oz	1984	Sollenberger et al.	NR	Medicago+Dactylis 1980, 0.7	1979-1980	1980	Medicago sativa	Dactylis glomerata	Pennsylvania Furnace, PA	448	lime, P. K, B	0				no	Hagerstown silt loam (fine. Mixed mesic Typic Hapludalf)	1st	1971-1980	Medicago	1	Cool	perennial	no	Dactylis	1	C3	201-500	N>=100	Trt<Ctr	no	Humid continental	silty loam			5.48	3	10.7	3	5	72	1	360	-0.669139		67.8078
7	614	290	oz	1984	Sollenberger et al.	NR	Medicago+Dactylis 1980, 2.0	1979-1980	1980	Medicago sativa	Dactylis glomerata	Pennsylvania Furnace, PA	448	lime, P. K, B	0				no	Hagerstown silt loam (fine. Mixed mesic Typic Hapludalf)	1st	1971-1980	Medicago	1	Cool	perennial	no	Dactylis	1	C3	201-500	N>=100	Trt<Ctr	no	Humid continental	silty loam			6.78	3	10.7	3	5	72	1	360	-0.456267		67.8078
7	615	291	oz	1984	Sollenberger et al.	NR	Medicago+Dactylis 1980, 6.1	1979-1980	1980	Medicago sativa	Dactylis glomerata	Pennsylvania Furnace, PA	448	lime, P. K, B	0				no	Hagerstown silt loam (fine. Mixed mesic Typic Hapludalf)	1st	1971-1980	Medicago	1	Cool	perennial	no	Dactylis	1	C3	201-500	N>=100	Trt<Ctr	no	Humid continental	silty loam			8.49	3	10.7	3	5	72	1	360	-0.231355		67.8078
7	616	292	oz	1984	Sollenberger et al.	NR	Medicago+Dactylis 1980, 18.2	1979-1980	1980	Medicago sativa	Dactylis glomerata	Pennsylvania Furnace, PA	448	lime, P. K, B	0				no	Hagerstown silt loam (fine. Mixed mesic Typic Hapludalf)	1st	1971-1980	Medicago	1	Cool	perennial	no	Dactylis	1	C3	201-500	N>=100	Trt<Ctr	no	Humid continental	silty loam			9.19	3	10.7	3	5	72	1	360	-0.152128		67.8078
7	617	293	oz	1984	Sollenberger et al.	NR	Trifolium+Dactylis 1980, 0.3	1979-1980	1980	Trifolium pratense	Dactylis glomerata	Pennsylvania Furnace, PA	448	lime, P. K, B	0				no	Hagerstown silt loam (fine. Mixed mesic Typic Hapludalf)	1st	1971-1980	Trifolium	1	Cool	perennial	no	Dactylis	1	C3	201-500	N>=100	Trt<Ctr	no	Humid continental	silty loam			5.08	3	10.7	3	5	72	1	360	-0.744932		67.8078
7	618	294	oz	1984	Sollenberger et al.	NR	Trifolium+Dactylis 1980, 1.0	1979-1980	1980	Trifolium pratense	Dactylis glomerata	Pennsylvania Furnace, PA	448	lime, P. K, B	0				no	Hagerstown silt loam (fine. Mixed mesic Typic Hapludalf)	1st	1971-1980	Trifolium	1	Cool	perennial	no	Dactylis	1	C3	201-500	N>=100	Trt<Ctr	no	Humid continental	silty loam			5.82	3	10.7	3	5	72	1	360	-0.608943		67.8078
7	619	295	oz	1984	Sollenberger et al.	NR	Trifolium+Dactylis 1980, 3.0	1979-1980	1980	Trifolium pratense	Dactylis glomerata	Pennsylvania Furnace, PA	448	lime, P. K, B	0				no	Hagerstown silt loam (fine. Mixed mesic Typic Hapludalf)	1st	1971-1980	Trifolium	1	Cool	perennial	no	Dactylis	1	C3	201-500	N>=100	Trt<Ctr	no	Humid continental	silty loam			7.67	3	10.7	3	5	72	1	360	-0.332927		67.8078
7	620	296	oz	1984	Sollenberger et al.	NR	Trifolium+Dactylis 1980, 9.1	1979-1980	1980	Trifolium pratense	Dactylis glomerata	Pennsylvania Furnace, PA	448	lime, P. K, B	0				no	Hagerstown silt loam (fine. Mixed mesic Typic Hapludalf)	1st	1971-1980	Trifolium	1	Cool	perennial	no	Dactylis	1	C3	201-500	N>=100	Trt<Ctr	no	Humid continental	silty loam			7.51	3	10.7	3	5	72	1	360	-0.354008		67.8078
7	621	297	oz	1984	Sollenberger et al.	NR	Lotus+Dactylis 1980, 0.3	1979-1980	1980	Lotus corniculatus	Dactylis glomerata	Pennsylvania Furnace, PA	448	lime, P. K, B	0				no	Hagerstown silt loam (fine. Mixed mesic Typic Hapludalf)	1st	1971-1980	Lotus	1	Cool	perennial	no	Dactylis	1	C3	201-500	N>=100	Trt<Ctr	no	Humid continental	silty loam			3.57	3	10.7	3	5	72	1	360	-1.09768		67.8078
7	622	298	oz	1984	Sollenberger et al.	NR	Lotus+Dactylis 1980, 1.0	1979-1980	1980	Lotus corniculatus	Dactylis glomerata	Pennsylvania Furnace, PA	448	lime, P. K, B	0				no	Hagerstown silt loam (fine. Mixed mesic Typic Hapludalf)	1st	1971-1980	Lotus	1	Cool	perennial	no	Dactylis	1	C3	201-500	N>=100	Trt<Ctr	no	Humid continental	silty loam			4.13	3	10.7	3	5	72	1	360	-0.951966		67.8078
7	623	299	oz	1984	Sollenberger et al.	NR	Lotus+Dactylis 1980, 3.0	1979-1980	1980	Lotus corniculatus	Dactylis glomerata	Pennsylvania Furnace, PA	448	lime, P. K, B	0				no	Hagerstown silt loam (fine. Mixed mesic Typic Hapludalf)	1st	1971-1980	Lotus	1	Cool	perennial	no	Dactylis	1	C3	201-500	N>=100	Trt<Ctr	no	Humid continental	silty loam			5.66	3	10.7	3	5	72	1	360	-0.63682		67.8078
7	624	300	oz	1984	Sollenberger et al.	NR	Lotus+Dactylis 1980, 9.1	1979-1980	1980	Lotus corniculatus	Dactylis glomerata	Pennsylvania Furnace, PA	448	lime, P. K, B	0				no	Hagerstown silt loam (fine. Mixed mesic Typic Hapludalf)	1st	1971-1980	Lotus	1	Cool	perennial	no	Dactylis	1	C3	201-500	N>=100	Trt<Ctr	no	Humid continental	silty loam			6.83	3	10.7	3	5	72	1	360	-0.448919		67.8078
7	625	301	oz	1984	Sollenberger et al.	NR	Medicago+Lolium 1980, 0.7	1979-1980	1980	Lotus corniculatus	Lolium pereene	Pennsylvania Furnace, PA	448	lime, P. K, B	0				no	Hagerstown silt loam (fine. Mixed mesic Typic Hapludalf)	1st	1971-1980	Lotus	1	Cool	perennial	no	Lolium	1	C3	201-500	N>=100	Trt<Ctr	no	Humid continental	silty loam			5.92	3	10.7	3	5	72	1	360	-0.591907		67.8078
7	626	302	oz	1984	Sollenberger et al.	NR	Medicago+Lolium 1980, 2.0	1979-1980	1980	Lotus corniculatus	Lolium pereene	Pennsylvania Furnace, PA	448	lime, P. K, B	0				no	Hagerstown silt loam (fine. Mixed mesic Typic Hapludalf)	1st	1971-1980	Lotus	1	Cool	perennial	no	Lolium	1	C3	201-500	N>=100	Trt<Ctr	no	Humid continental	silty loam			8.88	3	10.7	3	5	72	1	360	-0.186442		67.8078
7	627	303	oz	1984	Sollenberger et al.	NR	Medicago+Lolium 1980, 6.1	1979-1980	1980	Lotus corniculatus	Lolium pereene	Pennsylvania Furnace, PA	448	lime, P. K, B	0				no	Hagerstown silt loam (fine. Mixed mesic Typic Hapludalf)	1st	1971-1980	Lotus	1	Cool	perennial	no	Lolium	1	C3	201-500	N>=100	Trt<Ctr	no	Humid continental	silty loam			10.24	3	10.7	3	5	72	1	360	-0.0439421		67.8078
7	628	304	oz	1984	Sollenberger et al.	NR	Medicago+Lolium 1980, 18.2	1979-1980	1980	Lotus corniculatus	Lolium pereene	Pennsylvania Furnace, PA	448	lime, P. K, B	0				no	Hagerstown silt loam (fine. Mixed mesic Typic Hapludalf)	1st	1971-1980	Lotus	1	Cool	perennial	no	Lolium	1	C3	201-500	N>=100	Trt<Ctr	no	Humid continental	silty loam			9.98	3	10.7	3	5	72	1	360	-0.0696607		67.8078
7	629	305	oz	1984	Sollenberger et al.	NR	Trifolium+Lolium 1980, 0.3	1979-1980	1980	Lotus corniculatus	Lolium pereene	Pennsylvania Furnace, PA	448	lime, P. K, B	0				no	Hagerstown silt loam (fine. Mixed mesic Typic Hapludalf)	1st	1971-1980	Lotus	1	Cool	perennial	no	Lolium	1	C3	201-500	N>=100	Trt<Ctr	no	Humid continental	silty loam			5.06	3	10.7	3	5	72	1	360	-0.748877		67.8078
7	630	306	oz	1984	Sollenberger et al.	NR	Trifolium+Lolium 1980, 1.0	1979-1980	1980	Lotus corniculatus	Lolium pereene	Pennsylvania Furnace, PA	448	lime, P. K, B	0				no	Hagerstown silt loam (fine. Mixed mesic Typic Hapludalf)	1st	1971-1980	Lotus	1	Cool	perennial	no	Lolium	1	C3	201-500	N>=100	Trt<Ctr	no	Humid continental	silty loam			6.36	3	10.7	3	5	72	1	360	-0.520215		67.8078
7	631	307	oz	1984	Sollenberger et al.	NR	Trifolium+Lolium 1980, 3.0	1979-1980	1980	Lotus corniculatus	Lolium pereene	Pennsylvania Furnace, PA	448	lime, P. K, B	0				no	Hagerstown silt loam (fine. Mixed mesic Typic Hapludalf)	1st	1971-1980	Lotus	1	Cool	perennial	no	Lolium	1	C3	201-500	N>=100	Trt<Ctr	no	Humid continental	silty loam			8.11	3	10.7	3	5	72	1	360	-0.277146		67.8078
7	632	308	oz	1984	Sollenberger et al.	NR	Trifolium+Lolium 1980, 9.1	1979-1980	1980	Lotus corniculatus	Lolium pereene	Pennsylvania Furnace, PA	448	lime, P. K, B	0				no	Hagerstown silt loam (fine. Mixed mesic Typic Hapludalf)	1st	1971-1980	Lotus	1	Cool	perennial	no	Lolium	1	C3	201-500	N>=100	Trt<Ctr	no	Humid continental	silty loam			8.89	3	10.7	3	5	72	1	360	-0.185317		67.8078
7	633	309	oz	1984	Sollenberger et al.	NR	Lotus+Lolium 1980, 0.3	1979-1980	1980	Lotus corniculatus	Lolium pereene	Pennsylvania Furnace, PA	448	lime, P. K, B	0				no	Hagerstown silt loam (fine. Mixed mesic Typic Hapludalf)	1st	1971-1980	Lotus	1	Cool	perennial	no	Lolium	1	C3	201-500	N>=100	Trt<Ctr	no	Humid continental	silty loam			3.8	3	10.7	3	5	72	1	360	-1.03524		67.8078
7	634	310	oz	1984	Sollenberger et al.	NR	Lotus+Lolium 1980, 1.0	1979-1980	1980	Lotus corniculatus	Lolium pereene	Pennsylvania Furnace, PA	448	lime, P. K, B	0				no	Hagerstown silt loam (fine. Mixed mesic Typic Hapludalf)	1st	1971-1980	Lotus	1	Cool	perennial	no	Lolium	1	C3	201-500	N>=100	Trt<Ctr	no	Humid continental	silty loam			4.15	3	10.7	3	5	72	1	360	-0.947135		67.8078
7	635	311	oz	1984	Sollenberger et al.	NR	Lotus+Lolium 1980, 3.0	1979-1980	1980	Lotus corniculatus	Lolium pereene	Pennsylvania Furnace, PA	448	lime, P. K, B	0				no	Hagerstown silt loam (fine. Mixed mesic Typic Hapludalf)	1st	1971-1980	Lotus	1	Cool	perennial	no	Lolium	1	C3	201-500	N>=100	Trt<Ctr	no	Humid continental	silty loam			6.22	3	10.7	3	5	72	1	360	-0.542474		67.8078
7	636	312	oz	1984	Sollenberger et al.	NR	Lotus+Lolium 1980, 9.1	1979-1980	1980	Lotus corniculatus	Lolium pereene	Pennsylvania Furnace, PA	448	lime, P. K, B	0				no	Hagerstown silt loam (fine. Mixed mesic Typic Hapludalf)	1st	1971-1980	Lotus	1	Cool	perennial	no	Lolium	1	C3	201-500	N>=100	Trt<Ctr	no	Humid continental	silty loam			7.08	3	10.7	3	5	72	1	360	-0.41297		67.8078
7	637	313	oz	1984	Sollenberger et al.	NR	Medicago+Dactylis 1981, 0.7	1979-1980	1980	Medicago sativa	Dactylis glomerata	Pennsylvania Furnace, PA	448	lime, P. K, B	0				no	Hagerstown silt loam (fine. Mixed mesic Typic Hapludalf)	1st	1971-1980	Medicago	1	Cool	perennial	no	Dactylis	1	C3	201-500	N>=100	Trt<Ctr	no	Humid continental	silty loam			7.57	3	10.7	3	5	72	1	360	-0.346051		67.8078
7	638	314	oz	1984	Sollenberger et al.	NR	Medicago+Dactylis 1981, 2.0	1979-1980	1980	Medicago sativa	Dactylis glomerata	Pennsylvania Furnace, PA	448	lime, P. K, B	0				no	Hagerstown silt loam (fine. Mixed mesic Typic Hapludalf)	1st	1971-1980	Medicago	1	Cool	perennial	no	Dactylis	1	C3	201-500	N>=100	Trt<Ctr	no	Humid continental	silty loam			9.98	3	10.7	3	5	72	1	360	-0.0696607		67.8078
7	639	315	oz	1984	Sollenberger et al.	NR	Medicago+Dactylis 1981, 6.1	1979-1980	1980	Medicago sativa	Dactylis glomerata	Pennsylvania Furnace, PA	448	lime, P. K, B	0				no	Hagerstown silt loam (fine. Mixed mesic Typic Hapludalf)	1st	1971-1980	Medicago	1	Cool	perennial	no	Dactylis	1	C3	201-500	N>=100	Trt<Ctr	no	Humid continental	silty loam			9.92	3	10.7	3	5	72	1	360	-0.0756908		67.8078
7	640	316	oz	1984	Sollenberger et al.	NR	Medicago+Dactylis 1981, 18.2	1979-1980	1980	Medicago sativa	Dactylis glomerata	Pennsylvania Furnace, PA	448	lime, P. K, B	0				no	Hagerstown silt loam (fine. Mixed mesic Typic Hapludalf)	1st	1971-1980	Medicago	1	Cool	perennial	no	Dactylis	1	C3	201-500	N>=100	Trt<Ctr	no	Humid continental	silty loam			10.69	3	10.7	3	5	72	1	360	-0.000935016		67.8078
7	641	317	oz	1984	Sollenberger et al.	NR	Trifolium+Dactylis 1981, 0.3	1979-1980	1980	Trifolium pratense	Dactylis glomerata	Pennsylvania Furnace, PA	448	lime, P. K, B	0				no	Hagerstown silt loam (fine. Mixed mesic Typic Hapludalf)	1st	1971-1980	Trifolium	1	Cool	perennial	no	Dactylis	1	C3	201-500	N>=100	Trt<Ctr	no	Humid continental	silty loam			4.41	3	10.7	3	5	72	1	360	-0.886369		67.8078
7	642	318	oz	1984	Sollenberger et al.	NR	Trifolium+Dactylis 1981, 1.0	1979-1980	1980	Trifolium pratense	Dactylis glomerata	Pennsylvania Furnace, PA	448	lime, P. K, B	0				no	Hagerstown silt loam (fine. Mixed mesic Typic Hapludalf)	1st	1971-1980	Trifolium	1	Cool	perennial	no	Dactylis	1	C3	201-500	N>=100	Trt<Ctr	no	Humid continental	silty loam			5.01	3	10.7	3	5	72	1	360	-0.758808		67.8078
7	643	319	oz	1984	Sollenberger et al.	NR	Trifolium+Dactylis 1981, 3.0	1979-1980	1980	Trifolium pratense	Dactylis glomerata	Pennsylvania Furnace, PA	448	lime, P. K, B	0				no	Hagerstown silt loam (fine. Mixed mesic Typic Hapludalf)	1st	1971-1980	Trifolium	1	Cool	perennial	no	Dactylis	1	C3	201-500	N>=100	Trt<Ctr	no	Humid continental	silty loam			5.25	3	10.7	3	5	72	1	360	-0.712016		67.8078
7	644	320	oz	1984	Sollenberger et al.	NR	Trifolium+Dactylis 1981, 9.1	1979-1980	1980	Trifolium pratense	Dactylis glomerata	Pennsylvania Furnace, PA	448	lime, P. K, B	0				no	Hagerstown silt loam (fine. Mixed mesic Typic Hapludalf)	1st	1971-1980	Trifolium	1	Cool	perennial	no	Dactylis	1	C3	201-500	N>=100	Trt<Ctr	no	Humid continental	silty loam			5.85	3	10.7	3	5	72	1	360	-0.603802		67.8078
7	645	321	oz	1984	Sollenberger et al.	NR	Lotus+Dactylis 1981, 0.3	1979-1980	1980	Lotus corniculatus	Dactylis glomerata	Pennsylvania Furnace, PA	448	lime, P. K, B	0				no	Hagerstown silt loam (fine. Mixed mesic Typic Hapludalf)	1st	1971-1980	Lotus	1	Cool	perennial	no	Dactylis	1	C3	201-500	N>=100	Trt<Ctr	no	Humid continental	silty loam			4.66	3	10.7	3	5	72	1	360	-0.831228		67.8078
7	646	322	oz	1984	Sollenberger et al.	NR	Lotus+Dactylis 1981, 1.0	1979-1980	1980	Lotus corniculatus	Dactylis glomerata	Pennsylvania Furnace, PA	448	lime, P. K, B	0				no	Hagerstown silt loam (fine. Mixed mesic Typic Hapludalf)	1st	1971-1980	Lotus	1	Cool	perennial	no	Dactylis	1	C3	201-500	N>=100	Trt<Ctr	no	Humid continental	silty loam			5.77	3	10.7	3	5	72	1	360	-0.617572		67.8078
7	647	323	oz	1984	Sollenberger et al.	NR	Lotus+Dactylis 1981, 3.0	1979-1980	1980	Lotus corniculatus	Dactylis glomerata	Pennsylvania Furnace, PA	448	lime, P. K, B	0				no	Hagerstown silt loam (fine. Mixed mesic Typic Hapludalf)	1st	1971-1980	Lotus	1	Cool	perennial	no	Dactylis	1	C3	201-500	N>=100	Trt<Ctr	no	Humid continental	silty loam			7.46	3	10.7	3	5	72	1	360	-0.360688		67.8078
7	648	324	oz	1984	Sollenberger et al.	NR	Lotus+Dactylis 1981, 9.1	1979-1980	1980	Lotus corniculatus	Dactylis glomerata	Pennsylvania Furnace, PA	448	lime, P. K, B	0				no	Hagerstown silt loam (fine. Mixed mesic Typic Hapludalf)	1st	1971-1980	Lotus	1	Cool	perennial	no	Dactylis	1	C3	201-500	N>=100	Trt<Ctr	no	Humid continental	silty loam			7.72	3	10.7	3	5	72	1	360	-0.326429		67.8078
7	649	325	oz	1984	Sollenberger et al.	NR	Medicago+Lolium 1981, 0.7	1979-1980	1980	Lotus corniculatus	Lolium pereene	Pennsylvania Furnace, PA	448	lime, P. K, B	0				no	Hagerstown silt loam (fine. Mixed mesic Typic Hapludalf)	1st	1971-1980	Lotus	1	Cool	perennial	no	Lolium	1	C3	201-500	N>=100	Trt<Ctr	no	Humid continental	silty loam			6.28	3	10.7	3	5	72	1	360	-0.532874		67.8078
7	650	326	oz	1984	Sollenberger et al.	NR	Medicago+Lolium 1981, 2.0	1979-1980	1980	Lotus corniculatus	Lolium pereene	Pennsylvania Furnace, PA	448	lime, P. K, B	0				no	Hagerstown silt loam (fine. Mixed mesic Typic Hapludalf)	1st	1971-1980	Lotus	1	Cool	perennial	no	Lolium	1	C3	201-500	N>=100	Trt<Ctr	no	Humid continental	silty loam			9.78	3	10.7	3	5	72	1	360	-0.0899043		67.8078
7	651	327	oz	1984	Sollenberger et al.	NR	Medicago+Lolium 1981, 6.1	1979-1980	1980	Lotus corniculatus	Lolium pereene	Pennsylvania Furnace, PA	448	lime, P. K, B	0				no	Hagerstown silt loam (fine. Mixed mesic Typic Hapludalf)	1st	1971-1980	Lotus	1	Cool	perennial	no	Lolium	1	C3	201-500	N>=100	Trt<Ctr	no	Humid continental	silty loam			9.91	3	10.7	3	5	72	1	360	-0.0766994		67.8078
7	652	328	oz	1984	Sollenberger et al.	NR	Medicago+Lolium 1981, 18.2	1979-1980	1980	Lotus corniculatus	Lolium pereene	Pennsylvania Furnace, PA	448	lime, P. K, B	0				no	Hagerstown silt loam (fine. Mixed mesic Typic Hapludalf)	1st	1971-1980	Lotus	1	Cool	perennial	no	Lolium	1	C3	201-500	N>=100	Trt<Ctr	no	Humid continental	silty loam			11.09	3	10.7	3	5	72	1	360	0.0358001		67.8078
7	653	329	oz	1984	Sollenberger et al.	NR	Trifolium+Lolium 1981, 0.3	1979-1980	1980	Lotus corniculatus	Lolium pereene	Pennsylvania Furnace, PA	448	lime, P. K, B	0				no	Hagerstown silt loam (fine. Mixed mesic Typic Hapludalf)	1st	1971-1980	Lotus	1	Cool	perennial	no	Lolium	1	C3	201-500	N>=100	Trt<Ctr	no	Humid continental	silty loam			3.23	3	10.7	3	5	72	1	360	-1.19776		67.8078
7	654	330	oz	1984	Sollenberger et al.	NR	Trifolium+Lolium 1981, 1.0	1979-1980	1980	Lotus corniculatus	Lolium pereene	Pennsylvania Furnace, PA	448	lime, P. K, B	0				no	Hagerstown silt loam (fine. Mixed mesic Typic Hapludalf)	1st	1971-1980	Lotus	1	Cool	perennial	no	Lolium	1	C3	201-500	N>=100	Trt<Ctr	no	Humid continental	silty loam			4.26	3	10.7	3	5	72	1	360	-0.920975		67.8078
7	655	331	oz	1984	Sollenberger et al.	NR	Trifolium+Lolium 1981, 3.0	1979-1980	1980	Lotus corniculatus	Lolium pereene	Pennsylvania Furnace, PA	448	lime, P. K, B	0				no	Hagerstown silt loam (fine. Mixed mesic Typic Hapludalf)	1st	1971-1980	Lotus	1	Cool	perennial	no	Lolium	1	C3	201-500	N>=100	Trt<Ctr	no	Humid continental	silty loam			5.48	3	10.7	3	5	72	1	360	-0.669139		67.8078
7	656	332	oz	1984	Sollenberger et al.	NR	Trifolium+Lolium 1981, 9.1	1979-1980	1980	Lotus corniculatus	Lolium pereene	Pennsylvania Furnace, PA	448	lime, P. K, B	0				no	Hagerstown silt loam (fine. Mixed mesic Typic Hapludalf)	1st	1971-1980	Lotus	1	Cool	perennial	no	Lolium	1	C3	201-500	N>=100	Trt<Ctr	no	Humid continental	silty loam			6.17	3	10.7	3	5	72	1	360	-0.550545		67.8078
7	657	333	oz	1984	Sollenberger et al.	NR	Lotus+Lolium 1981, 0.3	1979-1980	1980	Lotus corniculatus	Lolium pereene	Pennsylvania Furnace, PA	448	lime, P. K, B	0				no	Hagerstown silt loam (fine. Mixed mesic Typic Hapludalf)	1st	1971-1980	Lotus	1	Cool	perennial	no	Lolium	1	C3	201-500	N>=100	Trt<Ctr	no	Humid continental	silty loam			4.1	3	10.7	3	5	72	1	360	-0.959257		67.8078
7	658	334	oz	1984	Sollenberger et al.	NR	Lotus+Lolium 1981, 1.0	1979-1980	1980	Lotus corniculatus	Lolium pereene	Pennsylvania Furnace, PA	448	lime, P. K, B	0				no	Hagerstown silt loam (fine. Mixed mesic Typic Hapludalf)	1st	1971-1980	Lotus	1	Cool	perennial	no	Lolium	1	C3	201-500	N>=100	Trt<Ctr	no	Humid continental	silty loam			5.24	3	10.7	3	5	72	1	360	-0.713922		67.8078
7	659	335	oz	1984	Sollenberger et al.	NR	Lotus+Lolium 1981, 3.0	1979-1980	1980	Lotus corniculatus	Lolium pereene	Pennsylvania Furnace, PA	448	lime, P. K, B	0				no	Hagerstown silt loam (fine. Mixed mesic Typic Hapludalf)	1st	1971-1980	Lotus	1	Cool	perennial	no	Lolium	1	C3	201-500	N>=100	Trt<Ctr	no	Humid continental	silty loam			7.32	3	10.7	3	5	72	1	360	-0.379633		67.8078
7	660	336	oz	1984	Sollenberger et al.	NR	Lotus+Lolium 1981, 9.1	1979-1980	1980	Lotus corniculatus	Lolium pereene	Pennsylvania Furnace, PA	448	lime, P. K, B	0				no	Hagerstown silt loam (fine. Mixed mesic Typic Hapludalf)	1st	1971-1980	Lotus	1	Cool	perennial	no	Lolium	1	C3	201-500	N>=100	Trt<Ctr	no	Humid continental	silty loam			7.88	3	10.7	3	5	72	1	360	-0.305916		67.8078
7	661	337	oz	1984	Sollenberger et al.	NR	Medicago+Dactylis 1982, 0.7	1979-1980	1980	Medicago sativa	Dactylis glomerata	Pennsylvania Furnace, PA	448	lime, P. K, B	0				no	Hagerstown silt loam (fine. Mixed mesic Typic Hapludalf)	1st	1971-1980	Medicago	1	Cool	perennial	no	Dactylis	1	C3	201-500	N>=100	Trt<Ctr	no	Humid continental	silty loam			5.02	3	10.7	3	5	72	1	360	-0.756814		67.8078
7	662	338	oz	1984	Sollenberger et al.	NR	Medicago+Dactylis 1982, 2.0	1979-1980	1980	Medicago sativa	Dactylis glomerata	Pennsylvania Furnace, PA	448	lime, P. K, B	0				no	Hagerstown silt loam (fine. Mixed mesic Typic Hapludalf)	1st	1971-1980	Medicago	1	Cool	perennial	no	Dactylis	1	C3	201-500	N>=100	Trt<Ctr	no	Humid continental	silty loam			6.39	3	10.7	3	5	72	1	360	-0.515509		67.8078
7	663	339	oz	1984	Sollenberger et al.	NR	Medicago+Dactylis 1982, 6.1	1979-1980	1980	Medicago sativa	Dactylis glomerata	Pennsylvania Furnace, PA	448	lime, P. K, B	0				no	Hagerstown silt loam (fine. Mixed mesic Typic Hapludalf)	1st	1971-1980	Medicago	1	Cool	perennial	no	Dactylis	1	C3	201-500	N>=100	Trt<Ctr	no	Humid continental	silty loam			7.01	3	10.7	3	5	72	1	360	-0.422906		67.8078
7	664	340	oz	1984	Sollenberger et al.	NR	Medicago+Dactylis 1982, 18.2	1979-1980	1980	Medicago sativa	Dactylis glomerata	Pennsylvania Furnace, PA	448	lime, P. K, B	0				no	Hagerstown silt loam (fine. Mixed mesic Typic Hapludalf)	1st	1971-1980	Medicago	1	Cool	perennial	no	Dactylis	1	C3	201-500	N>=100	Trt<Ctr	no	Humid continental	silty loam			6.89	3	10.7	3	5	72	1	360	-0.440173		67.8078
7	665	341	oz	1984	Sollenberger et al.	NR	Trifolium+Dactylis 1982, 0.3	1979-1980	1980	Trifolium pratense	Dactylis glomerata	Pennsylvania Furnace, PA	448	lime, P. K, B	0				no	Hagerstown silt loam (fine. Mixed mesic Typic Hapludalf)	1st	1971-1980	Trifolium	1	Cool	perennial	no	Dactylis	1	C3	201-500	N>=100	Trt<Ctr	no	Humid continental	silty loam			2.74	3	10.7	3	5	72	1	360	-1.36229		67.8078
7	666	342	oz	1984	Sollenberger et al.	NR	Trifolium+Dactylis 1982, 1.0	1979-1980	1980	Trifolium pratense	Dactylis glomerata	Pennsylvania Furnace, PA	448	lime, P. K, B	0				no	Hagerstown silt loam (fine. Mixed mesic Typic Hapludalf)	1st	1971-1980	Trifolium	1	Cool	perennial	no	Dactylis	1	C3	201-500	N>=100	Trt<Ctr	no	Humid continental	silty loam			3.49	3	10.7	3	5	72	1	360	-1.12034		67.8078
7	667	343	oz	1984	Sollenberger et al.	NR	Trifolium+Dactylis 1982, 3.0	1979-1980	1980	Trifolium pratense	Dactylis glomerata	Pennsylvania Furnace, PA	448	lime, P. K, B	0				no	Hagerstown silt loam (fine. Mixed mesic Typic Hapludalf)	1st	1971-1980	Trifolium	1	Cool	perennial	no	Dactylis	1	C3	201-500	N>=100	Trt<Ctr	no	Humid continental	silty loam			2.79	3	10.7	3	5	72	1	360	-1.3442		67.8078
7	668	344	oz	1984	Sollenberger et al.	NR	Trifolium+Dactylis 1982, 9.1	1979-1980	1980	Trifolium pratense	Dactylis glomerata	Pennsylvania Furnace, PA	448	lime, P. K, B	0				no	Hagerstown silt loam (fine. Mixed mesic Typic Hapludalf)	1st	1971-1980	Trifolium	1	Cool	perennial	no	Dactylis	1	C3	201-500	N>=100	Trt<Ctr	no	Humid continental	silty loam			3.23	3	10.7	3	5	72	1	360	-1.19776		67.8078
7	669	345	oz	1984	Sollenberger et al.	NR	Lotus+Dactylis 1982, 0.3	1979-1980	1980	Lotus corniculatus	Dactylis glomerata	Pennsylvania Furnace, PA	448	lime, P. K, B	0				no	Hagerstown silt loam (fine. Mixed mesic Typic Hapludalf)	1st	1971-1980	Lotus	1	Cool	perennial	no	Dactylis	1	C3	201-500	N>=100	Trt<Ctr	no	Humid continental	silty loam			3.38	3	10.7	3	5	72	1	360	-1.15237		67.8078
7	670	346	oz	1984	Sollenberger et al.	NR	Lotus+Dactylis 1982, 1.0	1979-1980	1980	Lotus corniculatus	Dactylis glomerata	Pennsylvania Furnace, PA	448	lime, P. K, B	0				no	Hagerstown silt loam (fine. Mixed mesic Typic Hapludalf)	1st	1971-1980	Lotus	1	Cool	perennial	no	Dactylis	1	C3	201-500	N>=100	Trt<Ctr	no	Humid continental	silty loam			4.81	3	10.7	3	5	72	1	360	-0.799547		67.8078
7	671	347	oz	1984	Sollenberger et al.	NR	Lotus+Dactylis 1982, 3.0	1979-1980	1980	Lotus corniculatus	Dactylis glomerata	Pennsylvania Furnace, PA	448	lime, P. K, B	0				no	Hagerstown silt loam (fine. Mixed mesic Typic Hapludalf)	1st	1971-1980	Lotus	1	Cool	perennial	no	Dactylis	1	C3	201-500	N>=100	Trt<Ctr	no	Humid continental	silty loam			5.27	3	10.7	3	5	72	1	360	-0.708213		67.8078
7	672	348	oz	1984	Sollenberger et al.	NR	Lotus+Dactylis 1982, 9.1	1979-1980	1980	Lotus corniculatus	Dactylis glomerata	Pennsylvania Furnace, PA	448	lime, P. K, B	0				no	Hagerstown silt loam (fine. Mixed mesic Typic Hapludalf)	1st	1971-1980	Lotus	1	Cool	perennial	no	Dactylis	1	C3	201-500	N>=100	Trt<Ctr	no	Humid continental	silty loam			5.14	3	10.7	3	5	72	1	360	-0.733191		67.8078
7	673	349	oz	1984	Sollenberger et al.	NR	Medicago+Lolium 1982, 0.7	1979-1980	1980	Lotus corniculatus	Lolium pereene	Pennsylvania Furnace, PA	448	lime, P. K, B	0				no	Hagerstown silt loam (fine. Mixed mesic Typic Hapludalf)	1st	1971-1980	Lotus	1	Cool	perennial	no	Lolium	1	C3	201-500	N>=100	Trt<Ctr	no	Humid continental	silty loam			3.75	3	10.7	3	5	72	1	360	-1.04849		67.8078
7	674	350	oz	1984	Sollenberger et al.	NR	Medicago+Lolium 1982, 2.0	1979-1980	1980	Lotus corniculatus	Lolium pereene	Pennsylvania Furnace, PA	448	lime, P. K, B	0				no	Hagerstown silt loam (fine. Mixed mesic Typic Hapludalf)	1st	1971-1980	Lotus	1	Cool	perennial	no	Lolium	1	C3	201-500	N>=100	Trt<Ctr	no	Humid continental	silty loam			4.81	3	10.7	3	5	72	1	360	-0.799547		67.8078
7	675	351	oz	1984	Sollenberger et al.	NR	Medicago+Lolium 1982, 6.1	1979-1980	1980	Lotus corniculatus	Lolium pereene	Pennsylvania Furnace, PA	448	lime, P. K, B	0				no	Hagerstown silt loam (fine. Mixed mesic Typic Hapludalf)	1st	1971-1980	Lotus	1	Cool	perennial	no	Lolium	1	C3	201-500	N>=100	Trt<Ctr	no	Humid continental	silty loam			5.02	3	10.7	3	5	72	1	360	-0.756814		67.8078
7	676	352	oz	1984	Sollenberger et al.	NR	Medicago+Lolium 198,2 18.2	1979-1980	1980	Lotus corniculatus	Lolium pereene	Pennsylvania Furnace, PA	448	lime, P. K, B	0				no	Hagerstown silt loam (fine. Mixed mesic Typic Hapludalf)	1st	1971-1980	Lotus	1	Cool	perennial	no	Lolium	1	C3	201-500	N>=100	Trt<Ctr	no	Humid continental	silty loam			7.07	3	10.7	3	5	72	1	360	-0.414383		67.8078
7	677	353	oz	1984	Sollenberger et al.	NR	Trifolium+Lolium 1982, 0.3	1979-1980	1980	Lotus corniculatus	Lolium pereene	Pennsylvania Furnace, PA	448	lime, P. K, B	0				no	Hagerstown silt loam (fine. Mixed mesic Typic Hapludalf)	1st	1971-1980	Lotus	1	Cool	perennial	no	Lolium	1	C3	201-500	N>=100	Trt<Ctr	no	Humid continental	silty loam			2.07	3	10.7	3	5	72	1	360	-1.6427		67.8078
7	678	354	oz	1984	Sollenberger et al.	NR	Trifolium+Lolium 1982, 1.0	1979-1980	1980	Lotus corniculatus	Lolium pereene	Pennsylvania Furnace, PA	448	lime, P. K, B	0				no	Hagerstown silt loam (fine. Mixed mesic Typic Hapludalf)	1st	1971-1980	Lotus	1	Cool	perennial	no	Lolium	1	C3	201-500	N>=100	Trt<Ctr	no	Humid continental	silty loam			2.01	3	10.7	3	5	72	1	360	-1.67211		67.8078
7	679	355	oz	1984	Sollenberger et al.	NR	Trifolium+Lolium 1982, 3.0	1979-1980	1980	Lotus corniculatus	Lolium pereene	Pennsylvania Furnace, PA	448	lime, P. K, B	0				no	Hagerstown silt loam (fine. Mixed mesic Typic Hapludalf)	1st	1971-1980	Lotus	1	Cool	perennial	no	Lolium	1	C3	201-500	N>=100	Trt<Ctr	no	Humid continental	silty loam			1.91	3	10.7	3	5	72	1	360	-1.72314		67.8078
7	680	356	oz	1984	Sollenberger et al.	NR	Trifolium+Lolium 1982, 9.1	1979-1980	1980	Lotus corniculatus	Lolium pereene	Pennsylvania Furnace, PA	448	lime, P. K, B	0				no	Hagerstown silt loam (fine. Mixed mesic Typic Hapludalf)	1st	1971-1980	Lotus	1	Cool	perennial	no	Lolium	1	C3	201-500	N>=100	Trt<Ctr	no	Humid continental	silty loam			2.25	3	10.7	3	5	72	1	360	-1.55931		67.8078
7	681	357	oz	1984	Sollenberger et al.	NR	Lotus+Lolium 1982, 0.3	1979-1980	1980	Lotus corniculatus	Lolium pereene	Pennsylvania Furnace, PA	448	lime, P. K, B	0				no	Hagerstown silt loam (fine. Mixed mesic Typic Hapludalf)	1st	1971-1980	Lotus	1	Cool	perennial	no	Lolium	1	C3	201-500	N>=100	Trt<Ctr	no	Humid continental	silty loam			3.26	3	10.7	3	5	72	1	360	-1.18852		67.8078
7	682	358	oz	1984	Sollenberger et al.	NR	Lotus+Lolium 1982, 1.0	1979-1980	1980	Lotus corniculatus	Lolium pereene	Pennsylvania Furnace, PA	448	lime, P. K, B	0				no	Hagerstown silt loam (fine. Mixed mesic Typic Hapludalf)	1st	1971-1980	Lotus	1	Cool	perennial	no	Lolium	1	C3	201-500	N>=100	Trt<Ctr	no	Humid continental	silty loam			4.32	3	10.7	3	5	72	1	360	-0.906988		67.8078
7	683	359	oz	1984	Sollenberger et al.	NR	Lotus+Lolium 1982, 3.0	1979-1980	1980	Lotus corniculatus	Lolium pereene	Pennsylvania Furnace, PA	448	lime, P. K, B	0				no	Hagerstown silt loam (fine. Mixed mesic Typic Hapludalf)	1st	1971-1980	Lotus	1	Cool	perennial	no	Lolium	1	C3	201-500	N>=100	Trt<Ctr	no	Humid continental	silty loam			5.27	3	10.7	3	5	72	1	360	-0.708213		67.8078
7	684	360	oz	1984	Sollenberger et al.	NR	Lotus+Lolium 1982, 9.1	1979-1980	1980	Lotus corniculatus	Lolium pereene	Pennsylvania Furnace, PA	448	lime, P. K, B	0				no	Hagerstown silt loam (fine. Mixed mesic Typic Hapludalf)	1st	1971-1980	Lotus	1	Cool	perennial	no	Lolium	1	C3	201-500	N>=100	Trt<Ctr	no	Humid continental	silty loam			5.65	3	10.7	3	5	72	1	360	-0.638588		67.8078
8	685	1	aja	1988	Banszki	none	species mix + no N, P, K, 20% legume	1981	1982-1985	Trifolium repens/Lotus corniculatus	Festuca elatior/Festuca rubra/Bromus inermis/Dactylis glomerata /Phleum pratense	Hajduszoboszlo, Debrecen Uni., Hungary	0	0 P and K kg ha	0			20	no	chernozem soil (Calcareous Black Soils', `Eluviated Black Soils' (Canada), and (several suborders of) `Mollisols' (USDA Soil Taxonomy))	1st	1981-1990	>1 genus	2	Cool	perennial	no	>1 genus	>2	C3	0	N=0	Trt=Ctr	no	Oceanic				8.64	4	6.55	4	1	2	1	18	0.276938	0.5	2.56066
8	686	2	aja	1988	Banszki	none	species mix +150 kg ha N, no P, K, 20% legume	1982	1982-1986	Trifolium repens/Lotus corniculatus	Festuca elatior/Festuca rubra/Bromus inermis/Dactylis glomerata /Phleum pratense	Hajduszoboszlo, Debrecen Uni., Hungary	150	0 P and K kg ha	150			20	no	chernozem soil (Calcareous Black Soils', `Eluviated Black Soils' (Canada), and (several suborders of) `Mollisols' (USDA Soil Taxonomy))	1st	1981-1990	>1 genus	2	Cool	perennial	no	>1 genus	>2	C3	101-200	N>=100	Trt=Ctr	no	Oceanic				13.47	4	13.11	4	1	2	1	18	0.0270897	0.5	2.56066
8	687	3	aja	1988	Banszki	none	species mix+300 kg ha N, no P, K, 20% legume	1983	1982-1987	Trifolium repens/Lotus corniculatus	Festuca elatior/Festuca rubra/Bromus inermis/Dactylis glomerata /Phleum pratense	Hajduszoboszlo, Debrecen Uni., Hungary	300	0 P and K kg ha	300			20	no	chernozem soil (Calcareous Black Soils', `Eluviated Black Soils' (Canada), and (several suborders of) `Mollisols' (USDA Soil Taxonomy))	1st	1981-1990	>1 genus	2	Cool	perennial	no	>1 genus	>2	C3	201-500	N>=100	Trt=Ctr	no	Oceanic				14.65	4	15.75	4	1	2	1	18	-0.0724	0.5	2.56066
8	688	4	aja	1988	Banszki	none	species mix +no N, 50 kg ha P 150 kg ha K, , 20% legume	1984	1982-1988	Trifolium repens/Lotus corniculatus	Festuca elatior/Festuca rubra/Bromus inermis/Dactylis glomerata /Phleum pratense	Hajduszoboszlo, Debrecen Uni., Hungary	0	50 P and 150 K kg ha	0			20	no	chernozem soil (Calcareous Black Soils', `Eluviated Black Soils' (Canada), and (several suborders of) `Mollisols' (USDA Soil Taxonomy))	1st	1981-1990	>1 genus	2	Cool	perennial	no	>1 genus	>2	C3	0	N=0	Trt=Ctr	no	Oceanic				8.68	4	6.77	4	1	2	1	18	0.24852	0.5	2.56066
8	689	5	aja	1988	Banszki	none	species mix + no N, 100 kg ha P, 300kg ha K, 20% legume	1985	1982-1989	Trifolium repens/Lotus corniculatus	Festuca elatior/Festuca rubra/Bromus inermis/Dactylis glomerata /Phleum pratense	Hajduszoboszlo, Debrecen Uni., Hungary	0	100 P and 300 K kg ha	0			20	no	chernozem soil (Calcareous Black Soils', `Eluviated Black Soils' (Canada), and (several suborders of) `Mollisols' (USDA Soil Taxonomy))	1st	1981-1990	>1 genus	2	Cool	perennial	no	>1 genus	>2	C3	0	N=0	Trt=Ctr	no	Oceanic				8.8	4	6.68	4	1	2	1	18	0.275634	0.5	2.56066
8	690	6	aja	1988	Banszki	none	species mix + 150, 50, and 150 N P K kg ha, 20% legume	1986	1982-1990	Trifolium repens/Lotus corniculatus	Festuca elatior/Festuca rubra/Bromus inermis/Dactylis glomerata /Phleum pratense	Hajduszoboszlo, Debrecen Uni., Hungary	150	50 P and 150 K kg ha	150			20	no	chernozem soil (Calcareous Black Soils', `Eluviated Black Soils' (Canada), and (several suborders of) `Mollisols' (USDA Soil Taxonomy))	1st	1981-1990	>1 genus	2	Cool	perennial	no	>1 genus	>2	C3	101-200	N>=100	Trt=Ctr	no	Oceanic				13.91	4	13.68	4	1	2	1	18	0.0166731	0.5	2.56066
8	691	7	aja	1988	Banszki	none	species mix +150, 100, and 300 N P K kg ha, 20% legume	1987	1982-1991	Trifolium repens/Lotus corniculatus	Festuca elatior/Festuca rubra/Bromus inermis/Dactylis glomerata /Phleum pratense	Hajduszoboszlo, Debrecen Uni., Hungary	150	100 P and 300 K kg ha	150			20	no	chernozem soil (Calcareous Black Soils', `Eluviated Black Soils' (Canada), and (several suborders of) `Mollisols' (USDA Soil Taxonomy))	1st	1981-1990	>1 genus	2	Cool	perennial	no	>1 genus	>2	C3	101-200	N>=100	Trt=Ctr	no	Oceanic				14.27	4	13.78	4	1	2	1	18	0.0349412	0.5	2.56066
8	692	8	aja	1988	Banszki	none	species mix+ 300, 50, and 150 N P K kg ha, 20% legume	1988	1982-1992	Trifolium repens/Lotus corniculatus	Festuca elatior/Festuca rubra/Bromus inermis/Dactylis glomerata /Phleum pratense	Hajduszoboszlo, Debrecen Uni., Hungary	300	50 P and 150 K kg ha	300			20	no	chernozem soil (Calcareous Black Soils', `Eluviated Black Soils' (Canada), and (several suborders of) `Mollisols' (USDA Soil Taxonomy))	1st	1981-1990	>1 genus	2	Cool	perennial	no	>1 genus	>2	C3	201-500	N>=100	Trt=Ctr	no	Oceanic				15.72	4	16.33	4	1	2	1	18	-0.0380701	0.5	2.56066
8	693	9	aja	1988	Banszki	none	species mix+ 300, 100, and 300 N P K kg ha, 20% legume	1989	1982-1993	Trifolium repens/Lotus corniculatus	Festuca elatior/Festuca rubra/Bromus inermis/Dactylis glomerata /Phleum pratense	Hajduszoboszlo, Debrecen Uni., Hungary	300	100 P and 300 K kg ha	300			20	no	chernozem soil (Calcareous Black Soils', `Eluviated Black Soils' (Canada), and (several suborders of) `Mollisols' (USDA Soil Taxonomy))	1st	1981-1990	>1 genus	2	Cool	perennial	no	>1 genus	>2	C3	201-500	N>=100	Trt=Ctr	no	Oceanic				16.14	4	16.59	4	1	2	1	18	-0.0274994	0.5	2.56066
8	694	10	aja	1988	Banszki	none	species mix + no N, P, K	1990	1982-1994	Trifolium repens/Lotus corniculatus	Festuca elatior/Festuca rubra/Bromus inermis/Dactylis glomerata /Phleum pratense	Hajduszoboszlo, Debrecen Uni., Hungary	0	0 P and K kg ha	0			40	no	chernozem soil (Calcareous Black Soils', `Eluviated Black Soils' (Canada), and (several suborders of) `Mollisols' (USDA Soil Taxonomy))	1st	1981-1990	>1 genus	2	Cool	perennial	no	>1 genus	>2	C3	0	N=0	Trt=Ctr	no	Oceanic				10.32	4	6.55	4	1	2	1	18	0.454619	0.5	2.56066
8	695	11	aja	1988	Banszki	none	species mix +150 kg ha N, no P, K, 40% legume	1991	1982-1995	Trifolium repens/Lotus corniculatus	Festuca elatior/Festuca rubra/Bromus inermis/Dactylis glomerata /Phleum pratense	Hajduszoboszlo, Debrecen Uni., Hungary	150	0 P and K kg ha	150			40	no	chernozem soil (Calcareous Black Soils', `Eluviated Black Soils' (Canada), and (several suborders of) `Mollisols' (USDA Soil Taxonomy))	1st	1991-2000	>1 genus	2	Cool	perennial	no	>1 genus	>2	C3	101-200	N>=100	Trt=Ctr	no	Oceanic				13.93	4	13.11	4	1	2	1	18	0.0606695	0.5	2.56066
8	696	12	aja	1988	Banszki	none	species mix+300 kg ha N, no P, K, 40% legume	1992	1982-1996	Trifolium repens/Lotus corniculatus	Festuca elatior/Festuca rubra/Bromus inermis/Dactylis glomerata /Phleum pratense	Hajduszoboszlo, Debrecen Uni., Hungary	300	0 P and K kg ha	300			40	no	chernozem soil (Calcareous Black Soils', `Eluviated Black Soils' (Canada), and (several suborders of) `Mollisols' (USDA Soil Taxonomy))	1st	1991-2000	>1 genus	2	Cool	perennial	no	>1 genus	>2	C3	201-500	N>=100	Trt=Ctr	no	Oceanic				15.89	4	15.75	4	1	2	1	18	0.00884962	0.5	2.56066
8	697	13	aja	1988	Banszki	none	species mix +no N, 50 kg ha P 150 kg ha K, 40% legume	1993	1982-1997	Trifolium repens/Lotus corniculatus	Festuca elatior/Festuca rubra/Bromus inermis/Dactylis glomerata /Phleum pratense	Hajduszoboszlo, Debrecen Uni., Hungary	0	50 P and 150 K kg ha	0			40	no	chernozem soil (Calcareous Black Soils', `Eluviated Black Soils' (Canada), and (several suborders of) `Mollisols' (USDA Soil Taxonomy))	1st	1991-2000	>1 genus	2	Cool	perennial	no	>1 genus	>2	C3	0	N=0	Trt=Ctr	no	Oceanic				10.69	4	6.77	4	1	2	1	18	0.456808	0.5	2.56066
8	698	14	aja	1988	Banszki	none	species mix + no N, 100 kg ha P, 300kg ha K, 40% legume	1994	1982-1998	Trifolium repens/Lotus corniculatus	Festuca elatior/Festuca rubra/Bromus inermis/Dactylis glomerata /Phleum pratense	Hajduszoboszlo, Debrecen Uni., Hungary	0	100 P and 300 K kg ha	0			40	no	chernozem soil (Calcareous Black Soils', `Eluviated Black Soils' (Canada), and (several suborders of) `Mollisols' (USDA Soil Taxonomy))	1st	1991-2000	>1 genus	2	Cool	perennial	no	>1 genus	>2	C3	0	N=0	Trt=Ctr	no	Oceanic				10.76	4	6.68	4	1	2	1	18	0.476718	0.5	2.56066
8	699	15	aja	1988	Banszki	none	species mix + 150, 50, and 150 N P K kg ha, 40% legume	1995	1982-1999	Trifolium repens/Lotus corniculatus	Festuca elatior/Festuca rubra/Bromus inermis/Dactylis glomerata /Phleum pratense	Hajduszoboszlo, Debrecen Uni., Hungary	150	50 P and 150 K kg ha	150			40	no	chernozem soil (Calcareous Black Soils', `Eluviated Black Soils' (Canada), and (several suborders of) `Mollisols' (USDA Soil Taxonomy))	1st	1991-2000	>1 genus	2	Cool	perennial	no	>1 genus	>2	C3	101-200	N>=100	Trt=Ctr	no	Oceanic				14.65	4	13.68	4	1	2	1	18	0.0685054	0.5	2.56066
8	700	16	aja	1988	Banszki	none	species mix +150, 100, and 300 N P K kg ha, 40% legume	1996	1982-2000	Trifolium repens/Lotus corniculatus	Festuca elatior/Festuca rubra/Bromus inermis/Dactylis glomerata /Phleum pratense	Hajduszoboszlo, Debrecen Uni., Hungary	150	100 P and 300 K kg ha	150			40	no	chernozem soil (Calcareous Black Soils', `Eluviated Black Soils' (Canada), and (several suborders of) `Mollisols' (USDA Soil Taxonomy))	1st	1991-2000	>1 genus	2	Cool	perennial	no	>1 genus	>2	C3	101-200	N>=100	Trt=Ctr	no	Oceanic				14.97	4	13.78	4	1	2	1	18	0.0828299	0.5	2.56066
8	701	17	aja	1988	Banszki	none	species mix+ 300, 50, and 150 N P K kg ha, 40% legume	1997	1982-2001	Trifolium repens/Lotus corniculatus	Festuca elatior/Festuca rubra/Bromus inermis/Dactylis glomerata /Phleum pratense	Hajduszoboszlo, Debrecen Uni., Hungary	300	50 P and 150 K kg ha	300			40	no	chernozem soil (Calcareous Black Soils', `Eluviated Black Soils' (Canada), and (several suborders of) `Mollisols' (USDA Soil Taxonomy))	1st	1991-2000	>1 genus	2	Cool	perennial	no	>1 genus	>2	C3	201-500	N>=100	Trt=Ctr	no	Oceanic				16.4	4	16.33	4	1	2	1	18	0.00427743	0.5	2.56066
8	702	18	aja	1988	Banszki	none	species mix+ 300, 100, and 300 N P K kg ha, 40% legume	1998	1982-2002	Trifolium repens/Lotus corniculatus	Festuca elatior/Festuca rubra/Bromus inermis/Dactylis glomerata /Phleum pratense	Hajduszoboszlo, Debrecen Uni., Hungary	300	100 P and 300 K kg ha	300			40	no	chernozem soil (Calcareous Black Soils', `Eluviated Black Soils' (Canada), and (several suborders of) `Mollisols' (USDA Soil Taxonomy))	1st	1991-2000	>1 genus	2	Cool	perennial	no	>1 genus	>2	C3	201-500	N>=100	Trt=Ctr	no	Oceanic				17.07	4	16.59	4	1	2	1	18	0.0285224	0.5	2.56066
9	703	1	hdt	1988	Jones et al.	IVDDM	ALF 1982	1982	1982	Medicago sativa	Phalaris arundinacea	Ames IA	54	280 kg/ha P2O5, 520 kg/ha K2O	0	10		56.5439	no	Webster silty clay loam (fine-loamy, mixed, mesic Typic Haplaquolls)	NA	1981-1990	Medicago	1	Cool	perennial	no	Phalaris	1	C3	8-100		Trt<Ctr	no	Humid continental	silty clay loam	0-15		1.3	3	2	3	1	2	1	16	-0.430783	0.666667	3.21895
9	704	2	hdt	1988	Jones et al.	IVDDM	BFT 1982	1982	1982	Lotus corniculatus	Phalaris arundinacea	Ames IA	54	NR	0	10		37.1157	no	Webster silty clay loam (fine-loamy, mixed, mesic Typic Haplaquolls)	NA	1981-1990	Lotus	1	Cool	perennial	no	Phalaris	1	C3	8-100		Trt<Ctr	no	Humid continental	silty clay loam	0-15		1.7	3	2	3	1	2	1	16	-0.162519	0.666667	3.21895
9	705	3	hdt	1988	Jones et al.	IVDDM	ALF 1983 1st harvest	1982	1983	Medicago sativa	Phalaris arundinacea	Ames IA	54	280 kg/ha P2O5, 520 kg/ha K2O	0	10		74.5952	no	Webster silty clay loam (fine-loamy, mixed, mesic Typic Haplaquolls)	1st	1981-1990	Medicago	1	Cool	perennial	no	Phalaris	1	C3	8-100		Trt<Ctr	no	Humid continental	silty clay loam	0-15		1	3	1.1	3	1	2	3	16	-0.0953102	0.666667	2.23015
9	706	4	hdt	1988	Jones et al.	IVDDM	BFT 1983 1st harvest	1982	1983	Lotus corniculatus	Phalaris arundinacea	Ames IA	54	NR	0	10		71.3079	no	Webster silty clay loam (fine-loamy, mixed, mesic Typic Haplaquolls)	1st	1981-1990	Lotus	1	Cool	perennial	no	Phalaris	1	C3	8-100		Trt<Ctr	no	Humid continental	silty clay loam	0-15		0.6	3	1.1	3	1	2	3	16	-0.606136	0.666667	2.23015
9	707	5	hdt	1988	Jones et al.	IVDDM	ALF 1983 2nd harvest	1982	1983	Medicago sativa	Phalaris arundinacea	Ames IA	54	280 kg/ha P2O5, 520 kg/ha K2O	0	10		68.3781	no	Webster silty clay loam (fine-loamy, mixed, mesic Typic Haplaquolls)	2nd	1981-1990	Medicago	1	Cool	perennial	no	Phalaris	1	C3	8-100		Trt<Ctr	no	Humid continental	silty clay loam	0-15		1.2	3	1.6	3	1	2	3	16	-0.287682	0.666667	2.23015
9	708	6	hdt	1988	Jones et al.	IVDDM	BFT 1983 2nd harvest	1982	1983	Lotus corniculatus	Phalaris arundinacea	Ames IA	54	NR	0	10		75.6456	no	Webster silty clay loam (fine-loamy, mixed, mesic Typic Haplaquolls)	2nd	1981-1990	Lotus	1	Cool	perennial	no	Phalaris	1	C3	8-100		Trt<Ctr	no	Humid continental	silty clay loam	0-15		0.9	3	1.6	3	1	2	3	16	-0.575364	0.666667	2.23015
9	709	7	hdt	1988	Jones et al.	IVDDM	ALF 1983 3rd harvest	1982	1983	Medicago sativa	Phalaris arundinacea	Ames IA	54	280 kg/ha P2O5, 520 kg/ha K2O	0	10		88.2488	no	Webster silty clay loam (fine-loamy, mixed, mesic Typic Haplaquolls)	3rd	1981-1990	Medicago	1	Cool	perennial	no	Phalaris	1	C3	8-100		Trt<Ctr	no	Humid continental	silty clay loam	0-15		0.4	3	0.9	3	1	2	3	16	-0.81093	0.666667	2.23015
9	710	8	hdt	1988	Jones et al.	IVDDM	BFT 1983 3rd harvest	1982	1983	Lotus corniculatus	Phalaris arundinacea	Ames IA	54	NR	0	10		78.4059	no	Webster silty clay loam (fine-loamy, mixed, mesic Typic Haplaquolls)	3rd	1981-1990	Lotus	1	Cool	perennial	no	Phalaris	1	C3	8-100		Trt<Ctr	no	Humid continental	silty clay loam	0-15		0.5	3	0.9	3	1	2	3	16	-0.587787	0.666667	2.23015
9	711	9	hdt	1988	Jones et al.	IVDDM	ALF 1984 1st harvest	1982	1984	Medicago sativa	Phalaris arundinacea	Ames IA	54	280 kg/ha P2O5, 520 kg/ha K2O	0	10		81.3023	no	Webster silty clay loam (fine-loamy, mixed, mesic Typic Haplaquolls)	1st	1981-1990	Medicago	1	Cool	perennial	no	Phalaris	1	C3	8-100		Trt<Ctr	no	Humid continental	silty clay loam	0-15		1.3	3	2	3	1	2	3	16	-0.430783	0.666667	2.23015
9	712	10	hdt	1988	Jones et al.	IVDDM	BFT 1984 1st harvest	1982	1984	Lotus corniculatus	Phalaris arundinacea	Ames IA	54	NR	0	10		70.7298	no	Webster silty clay loam (fine-loamy, mixed, mesic Typic Haplaquolls)	1st	1981-1990	Lotus	1	Cool	perennial	no	Phalaris	1	C3	8-100		Trt<Ctr	no	Humid continental	silty clay loam	0-15		1.7	3	2	3	1	2	3	16	-0.162519	0.666667	2.23015
9	713	11	hdt	1988	Jones et al.	IVDDM	ALF 1984 2nd harvest	1982	1984	Medicago sativa	Phalaris arundinacea	Ames IA	54	280 kg/ha P2O5, 520 kg/ha K2O	0	10		94.2577	no	Webster silty clay loam (fine-loamy, mixed, mesic Typic Haplaquolls)	2nd	1981-1990	Medicago	1	Cool	perennial	no	Phalaris	1	C3	8-100		Trt<Ctr	no	Humid continental	silty clay loam	0-15		0.3	3	1	3	1	2	3	16	-1.20397	0.666667	2.23015
9	714	12	hdt	1988	Jones et al.	IVDDM	BFT 1984 2nd harvest	1982	1984	Lotus corniculatus	Phalaris arundinacea	Ames IA	54	NR	0	10		67.1822	no	Webster silty clay loam (fine-loamy, mixed, mesic Typic Haplaquolls)	2nd	1981-1990	Lotus	1	Cool	perennial	no	Phalaris	1	C3	8-100		Trt<Ctr	no	Humid continental	silty clay loam	0-15		1.1	3	1	3	1	2	3	16	0.0953102	0.666667	2.23015
9	715	13	hdt	1988	Jones et al.	IVDDM	ALF 1984 3rd harvest	1982	1984	Medicago sativa	Phalaris arundinacea	Ames IA	54	280 kg/ha P2O5, 520 kg/ha K2O	0	10		99.0811	no	Webster silty clay loam (fine-loamy, mixed, mesic Typic Haplaquolls)	3rd	1981-1990	Medicago	1	Cool	perennial	no	Phalaris	1	C3	8-100		Trt<Ctr	no	Humid continental	silty clay loam	0-15		0	3	0.2	3	1	2	3	16	.	0.666667	2.23015
9	716	14	hdt	1988	Jones et al.	IVDDM	BFT 1984 3rd harvest	1982	1984	Lotus corniculatus	Phalaris arundinacea	Ames IA	54	NR	0	10		74.5538	no	Webster silty clay loam (fine-loamy, mixed, mesic Typic Haplaquolls)	3rd	1981-1990	Lotus	1	Cool	perennial	no	Phalaris	1	C3	8-100		Trt<Ctr	no	Humid continental	silty clay loam	0-15		0.2	3	0.2	3	1	2	3	16	0	0.666667	2.23015
9	717	15	hdt	1988	Jones et al.	IVDDM	ALF 1985	1982	1985	Medicago sativa	Phalaris arundinacea	Ames IA	54	280 kg/ha P2O5, 520 kg/ha K2O	0	10		99.1727	no	Webster silty clay loam (fine-loamy, mixed, mesic Typic Haplaquolls)	NA	1981-1990	Medicago	1	Cool	perennial	no	Phalaris	1	C3	8-100		Trt<Ctr	no	Humid continental	silty clay loam	0-15		0	3	0.7	3	1	2	1	16	.	0.666667	3.21895
9	718	16	hdt	1988	Jones et al.	IVDDM	BFT 1985	1982	1985	Lotus corniculatus	Phalaris arundinacea	Ames IA	54		0	10		80.5937	no	Webster silty clay loam (fine-loamy, mixed, mesic Typic Haplaquolls)	NA	1981-1990	Lotus	1	Cool	perennial	no	Phalaris	1	C3	8-100		Trt<Ctr	no	Humid continental	silty clay loam	0-15		0.9	3	0.7	3	1	2	1	16	0.251314	0.666667	3.21895
10	719	1	oz	1990	Mallarino & Wedin	NR	T. repens harv. 1 Trial 1	1983	1983	Trifolium repens	Festuca arundinacea	Uruguay	0	P+K	0		broadcast	38	no	Brunosol eutrico tipico	1st	1981-1990	Trifolium	1	Cool	perennial	yes	Festuca	1	C3	0	N=0	Trt=Ctr	no	Humid continental	silty clay loam		broadcast	710	8	554	8	1	3	4	54	0.2481		1.63121
10	720	2	oz	1990	Mallarino & Wedin	NR	T. repens harv. 2 Trial 1	1983	1983	Trifolium repens	Festuca arundinacea	Uruguay	0	P+K	0		broadcast	81.75	no	Brunosol eutrico tipico	2nd	1981-1990	Trifolium	1	Cool	perennial	yes	Festuca	1	C3	0	N=0	Trt=Ctr	no	Humid continental	silty clay loam		broadcast	3282	8	1206	8	1	3	4	54	1.00114		1.63121
10	721	3	oz	1990	Mallarino & Wedin	NR	T. repens harv. 3 Trial 1	1983	1983	Trifolium repens	Festuca arundinacea	Uruguay	0	P+K	0		broadcast	82.25	no	Brunosol eutrico tipico	3rd	1981-1990	Trifolium	1	Cool	perennial	yes	Festuca	1	C3	0	N=0	Trt=Ctr	no	Humid continental	silty clay loam		broadcast	1382	8	462	8	1	3	4	54	1.09572		1.63121
10	722	4	oz	1990	Mallarino & Wedin	NR	T. repens harv. 4 Trial 1	1983	1983	Trifolium repens	Festuca arundinacea	Uruguay	0	P+K	0		broadcast	21.75	no	Brunosol eutrico tipico	4th	1981-1990	Trifolium	1	Cool	perennial	yes	Festuca	1	C3	0	N=0	Trt=Ctr	no	Humid continental	silty clay loam		broadcast	1676	8	1588	8	1	3	4	54	0.0539346		1.63121
10	723	5	oz	1990	Mallarino & Wedin	NR	T. repens harv. 5 Trial 1	1983	1984	Trifolium repens	Festuca arundinacea	Uruguay	0	P+K	0		broadcast	19.5	no	Brunosol eutrico tipico	1st	1981-1990	Trifolium	1	Cool	perennial	yes	Festuca	1	C3	0	N=0	Trt=Ctr	no	Humid continental	silty clay loam		broadcast	1384	8	778	8	1	3	6	54	0.576007		1.53678
10	724	6	oz	1990	Mallarino & Wedin	NR	T. repens harv. 6 Trial 1	1983	1984	Trifolium repens	Festuca arundinacea	Uruguay	0	P+K	0		broadcast	33.75	no	Brunosol eutrico tipico	2nd	1981-1990	Trifolium	1	Cool	perennial	yes	Festuca	1	C3	0	N=0	Trt=Ctr	no	Humid continental	silty clay loam		broadcast	1153	8	672	8	1	3	6	54	0.539864		1.53678
10	725	7	oz	1990	Mallarino & Wedin	NR	T. repens harv. 7 Trial 1	1983	1984	Trifolium repens	Festuca arundinacea	Uruguay	0	P+K	0		broadcast	56.25	no	Brunosol eutrico tipico	3rd	1981-1990	Trifolium	1	Cool	perennial	yes	Festuca	1	C3	0	N=0	Trt=Ctr	no	Humid continental	silty clay loam		broadcast	2107	8	1194	8	1	3	6	54	0.567956		1.53678
10	726	8	oz	1990	Mallarino & Wedin	NR	T. repens harv. 8 Trial 1	1983	1984	Trifolium repens	Festuca arundinacea	Uruguay	0	P+K	0		broadcast	73.25	no	Brunosol eutrico tipico	4th	1981-1990	Trifolium	1	Cool	perennial	yes	Festuca	1	C3	0	N=0	Trt=Ctr	no	Humid continental	silty clay loam		broadcast	2581	8	1125	8	1	3	6	54	0.830394		1.53678
10	727	9	oz	1990	Mallarino & Wedin	NR	T. repens harv. 9 Trial 1	1983	1984	Trifolium repens	Festuca arundinacea	Uruguay	0	P+K	0		broadcast		no	Brunosol eutrico tipico	5th	1981-1990	Trifolium	1	Cool	perennial	yes	Festuca	1	C3	0	N=0	Trt=Ctr	no	Humid continental	silty clay loam		broadcast		8	471	8	1	3	6	54			1.53678
10	728	10	oz	1990	Mallarino & Wedin	NR	T. repens harv. 10 Trial 1	1983	1984	Trifolium repens	Festuca arundinacea	Uruguay	0	P+K	0		broadcast		no	Brunosol eutrico tipico	6th	1981-1990	Trifolium	1	Cool	perennial	yes	Festuca	1	C3	0	N=0	Trt=Ctr	no	Humid continental	silty clay loam		broadcast	531	8	258	8	1	3	6	54	0.721802		1.53678
10	729	11	oz	1990	Mallarino & Wedin	NR	T. repens harv. 1 Trial 1	1984	1984	Trifolium repens	Festuca arundinacea	Uruguay	0	P+K	0		broadcast	23.75	no	Brunosol eutrico tipico	1st	1981-1990	Trifolium	1	Cool	perennial	yes	Festuca	1	C3	0	N=0	Trt=Ctr	no	Humid continental	silty clay loam		broadcast	857	8	976	8	1	3	4	54	-0.130025		1.63121
10	730	12	oz	1990	Mallarino & Wedin	NR	T. repens harv. 2 Trial 1	1984	1984	Trifolium repens	Festuca arundinacea	Uruguay	0	P+K	0		broadcast	22.5	no	Brunosol eutrico tipico	2nd	1981-1990	Trifolium	1	Cool	perennial	yes	Festuca	1	C3	0	N=0	Trt=Ctr	no	Humid continental	silty clay loam		broadcast	4981	8	4814	8	1	3	4	54	0.0341023		1.63121
10	731	13	oz	1990	Mallarino & Wedin	NR	T. repens harv. 3 Trial 1	1984	1984	Trifolium repens	Festuca arundinacea	Uruguay	0	P+K	0		broadcast	51.5	no	Brunosol eutrico tipico	3rd	1981-1990	Trifolium	1	Cool	perennial	yes	Festuca	1	C3	0	N=0	Trt=Ctr	no	Humid continental	silty clay loam		broadcast	648	8	190	8	1	3	4	54	1.22687		1.63121
10	732	14	oz	1990	Mallarino & Wedin	NR	T. repens harv. 4 Trial 1	1984	1984	Trifolium repens	Festuca arundinacea	Uruguay	0	P+K	0		broadcast	30.25	no	Brunosol eutrico tipico	4th	1981-1990	Trifolium	1	Cool	perennial	yes	Festuca	1	C3	0	N=0	Trt=Ctr	no	Humid continental	silty clay loam		broadcast	632	8	646	8	1	3	4	54	-0.0219101		1.63121
10	733	15	oz	1990	Mallarino & Wedin	NR	T. repens harv. 5 Trial 1	1984	1985	Trifolium repens	Festuca arundinacea	Uruguay	0	P+K	0		broadcast	59.75	no	Brunosol eutrico tipico	1st	1981-1990	Trifolium	1	Cool	perennial	yes	Festuca	1	C3	0	N=0	Trt=Ctr	no	Humid continental	silty clay loam		broadcast	2559	8	2176	8	1	3	4	54	0.162128		1.63121
10	734	16	oz	1990	Mallarino & Wedin	NR	T. repens harv. 6 Trial 1	1984	1985	Trifolium repens	Festuca arundinacea	Uruguay	0	P+K	0		broadcast	62.25	no	Brunosol eutrico tipico	2nd	1981-1990	Trifolium	1	Cool	perennial	yes	Festuca	1	C3	0	N=0	Trt=Ctr	no	Humid continental	silty clay loam		broadcast	1917	8	1483	8	1	3	4	54	0.256694		1.63121
10	735	17	oz	1990	Mallarino & Wedin	NR	T. repens harv. 7 Trial 1	1984	1985	Trifolium repens	Festuca arundinacea	Uruguay	0	P+K	0		broadcast	62.5	no	Brunosol eutrico tipico	3rd	1981-1990	Trifolium	1	Cool	perennial	yes	Festuca	1	C3	0	N=0	Trt=Ctr	no	Humid continental	silty clay loam		broadcast	3138	8	1813	8	1	3	4	54	0.548603		1.63121
10	736	18	oz	1990	Mallarino & Wedin	NR	T. repens harv. 8 Trial 1	1984	1985	Trifolium repens	Festuca arundinacea	Uruguay	0	P+K	0		broadcast	70.75	no	Brunosol eutrico tipico	4th	1981-1990	Trifolium	1	Cool	perennial	yes	Festuca	1	C3	0	N=0	Trt=Ctr	no	Humid continental	silty clay loam		broadcast	2188	8	1475	8	1	3	4	54	0.39433		1.63121
10	737	19	oz	1990	Mallarino & Wedin	NR	T. pratense harv. 1 Trial 1	1983	1983	Trifolium pratense	Festuca arundinacea	Uruguay	0	P+K	0		broadcast	43.75	no	Brunosol eutrico tipico	1st	1981-1990	Trifolium	1	Cool	perennial	yes	Festuca	1	C3	0	N=0	Trt=Ctr	no	Humid continental	silty clay loam		broadcast	814	8	554	8	1	3	4	54	0.384796		1.63121
10	738	20	oz	1990	Mallarino & Wedin	NR	T. pratense harv. 2 Trial 1	1983	1983	Trifolium pratense	Festuca arundinacea	Uruguay	0	P+K	0		broadcast	77.5	no	Brunosol eutrico tipico	2nd	1981-1990	Trifolium	1	Cool	perennial	yes	Festuca	1	C3	0	N=0	Trt=Ctr	no	Humid continental	silty clay loam		broadcast	3382	8	1206	8	1	3	4	54	1.03116		1.63121
10	739	21	oz	1990	Mallarino & Wedin	NR	T. pratense harv. 3 Trial 1	1983	1983	Trifolium pratense	Festuca arundinacea	Uruguay	0	P+K	0		broadcast	87	no	Brunosol eutrico tipico	3rd	1981-1990	Trifolium	1	Cool	perennial	yes	Festuca	1	C3	0	N=0	Trt=Ctr	no	Humid continental	silty clay loam		broadcast	1556	8	462	8	1	3	4	54	1.21431		1.63121
10	740	22	oz	1990	Mallarino & Wedin	NR	T. pratense harv. 4 Trial 1	1983	1983	Trifolium pratense	Festuca arundinacea	Uruguay	0	P+K	0		broadcast	58.25	no	Brunosol eutrico tipico	4th	1981-1990	Trifolium	1	Cool	perennial	yes	Festuca	1	C3	0	N=0	Trt=Ctr	no	Humid continental	silty clay loam		broadcast	2925	8	1588	8	1	3	4	54	0.610819		1.63121
10	741	23	oz	1990	Mallarino & Wedin	NR	T. pratense harv. 5 Trial 1	1983	1984	Trifolium pratense	Festuca arundinacea	Uruguay	0	P+K	0		broadcast	55.25	no	Brunosol eutrico tipico	1st	1981-1990	Trifolium	1	Cool	perennial	yes	Festuca	1	C3	0	N=0	Trt=Ctr	no	Humid continental	silty clay loam		broadcast	1595	8	778	8	1	3	6	54	0.717902		1.53678
10	742	24	oz	1990	Mallarino & Wedin	NR	T. pratense harv. 6 Trial 1	1983	1984	Trifolium pratense	Festuca arundinacea	Uruguay	0	P+K	0		broadcast	62	no	Brunosol eutrico tipico	2nd	1981-1990	Trifolium	1	Cool	perennial	yes	Festuca	1	C3	0	N=0	Trt=Ctr	no	Humid continental	silty clay loam		broadcast	1381	8	672	8	1	3	6	54	0.720305		1.53678
10	743	25	oz	1990	Mallarino & Wedin	NR	T. pratense harv. 7 Trial 1	1983	1984	Trifolium pratense	Festuca arundinacea	Uruguay	0	P+K	0		broadcast	79.25	no	Brunosol eutrico tipico	3rd	1981-1990	Trifolium	1	Cool	perennial	yes	Festuca	1	C3	0	N=0	Trt=Ctr	no	Humid continental	silty clay loam		broadcast	2940	8	1194	8	1	3	6	54	0.901101		1.53678
10	744	26	oz	1990	Mallarino & Wedin	NR	T. pratense harv. 8 Trial 1	1983	1984	Trifolium pratense	Festuca arundinacea	Uruguay	0	P+K	0		broadcast	85.75	no	Brunosol eutrico tipico	4th	1981-1990	Trifolium	1	Cool	perennial	yes	Festuca	1	C3	0	N=0	Trt=Ctr	no	Humid continental	silty clay loam		broadcast	3388	8	1125	8	1	3	6	54	1.10246		1.53678
10	745	27	oz	1990	Mallarino & Wedin	NR	T. pratense harv. 9 Trial 1	1983	1984	Trifolium pratense	Festuca arundinacea	Uruguay	0	P+K	0		broadcast	76	no	Brunosol eutrico tipico	5th	1981-1990	Trifolium	1	Cool	perennial	yes	Festuca	1	C3	0	N=0	Trt=Ctr	no	Humid continental	silty clay loam		broadcast	888	8	471	8	1	3	6	54	0.634114		1.53678
10	746	28	oz	1990	Mallarino & Wedin	NR	T. pratense harv. 10 Trial 1	1983	1984	Trifolium pratense	Festuca arundinacea	Uruguay	0	P+K	0		broadcast	54.75	no	Brunosol eutrico tipico	6th	1981-1990	Trifolium	1	Cool	perennial	yes	Festuca	1	C3	0	N=0	Trt=Ctr	no	Humid continental	silty clay loam		broadcast	382	8	258	8	1	3	6	54	0.392461		1.53678
10	747	29	oz	1990	Mallarino & Wedin	NR	T. pratense harv. 1 Trial 1	1984	1984	Trifolium pratense	Festuca arundinacea	Uruguay	0	P+K	0		broadcast	23.5	no	Brunosol eutrico tipico	1st	1981-1990	Trifolium	1	Cool	perennial	yes	Festuca	1	C3	0	N=0	Trt=Ctr	no	Humid continental	silty clay loam		broadcast	704	8	976	8	1	3	4	54	-0.326684		1.63121
10	748	30	oz	1990	Mallarino & Wedin	NR	T. pratense harv. 2 Trial 1	1984	1984	Trifolium pratense	Festuca arundinacea	Uruguay	0	P+K	0		broadcast	20	no	Brunosol eutrico tipico	2nd	1981-1990	Trifolium	1	Cool	perennial	yes	Festuca	1	C3	0	N=0	Trt=Ctr	no	Humid continental	silty clay loam		broadcast	4713	8	4814	8	1	3	4	54	-0.0212037		1.63121
10	749	31	oz	1990	Mallarino & Wedin	NR	T. pratense harv. 3 Trial 1	1984	1984	Trifolium pratense	Festuca arundinacea	Uruguay	0	P+K	0		broadcast	63	no	Brunosol eutrico tipico	3rd	1981-1990	Trifolium	1	Cool	perennial	yes	Festuca	1	C3	0	N=0	Trt=Ctr	no	Humid continental	silty clay loam		broadcast	823	8	190	8	1	3	4	54	1.46593		1.63121
10	750	32	oz	1990	Mallarino & Wedin	NR	T. pratense harv. 4 Trial 1	1984	1984	Trifolium pratense	Festuca arundinacea	Uruguay	0	P+K	0		broadcast	42.25	no	Brunosol eutrico tipico	4th	1981-1990	Trifolium	1	Cool	perennial	yes	Festuca	1	C3	0	N=0	Trt=Ctr	no	Humid continental	silty clay loam		broadcast	803	8	646	8	1	3	4	54	0.217555		1.63121
10	751	33	oz	1990	Mallarino & Wedin	NR	T. pratense harv. 5 Trial 1	1984	1985	Trifolium pratense	Festuca arundinacea	Uruguay	0	P+K	0		broadcast	64.75	no	Brunosol eutrico tipico	1st	1981-1990	Trifolium	1	Cool	perennial	yes	Festuca	1	C3	0	N=0	Trt=Ctr	no	Humid continental	silty clay loam		broadcast	2434	8	2176	8	1	3	4	54	0.112048		1.63121
10	752	34	oz	1990	Mallarino & Wedin	NR	T. pratense harv. 6 Trial 1	1984	1985	Trifolium pratense	Festuca arundinacea	Uruguay	0	P+K	0		broadcast	61.75	no	Brunosol eutrico tipico	2nd	1981-1990	Trifolium	1	Cool	perennial	yes	Festuca	1	C3	0	N=0	Trt=Ctr	no	Humid continental	silty clay loam		broadcast	1769	8	1483	8	1	3	4	54	0.176347		1.63121
10	753	35	oz	1990	Mallarino & Wedin	NR	T. pratense harv. 7 Trial 1	1984	1985	Trifolium pratense	Festuca arundinacea	Uruguay	0	P+K	0		broadcast	76	no	Brunosol eutrico tipico	3rd	1981-1990	Trifolium	1	Cool	perennial	yes	Festuca	1	C3	0	N=0	Trt=Ctr	no	Humid continental	silty clay loam		broadcast	3716	8	1813	8	1	3	4	54	0.717665		1.63121
10	754	36	oz	1990	Mallarino & Wedin	NR	T. pratense harv. 8 Trial 1	1984	1985	Trifolium pratense	Festuca arundinacea	Uruguay	0	P+K	0		broadcast	89.25	no	Brunosol eutrico tipico	4th	1981-1990	Trifolium	1	Cool	perennial	yes	Festuca	1	C3	0	N=0	Trt=Ctr	no	Humid continental	silty clay loam		broadcast	3677	8	1475	8	1	3	4	54	0.913439		1.63121
10	755	37	oz	1990	Mallarino & Wedin	NR	L. corniculatus harv. 1 Trial 1	1983	1983	Lotus corniculatus	Festuca arundinacea	Uruguay	0	P+K	0		broadcast	23.75	no	Brunosol eutrico tipico	1st	1981-1990	Lotus	1	Cool	perennial	yes	Festuca	1	C3	0	N=0	Trt=Ctr	no	Humid continental	silty clay loam		broadcast	658	8	554	8	1	3	4	54	0.17204		1.63121
10	756	38	oz	1990	Mallarino & Wedin	NR	L. corniculatus harv. 2 Trial 1	1983	1983	Lotus corniculatus	Festuca arundinacea	Uruguay	0	P+K	0		broadcast	58.5	no	Brunosol eutrico tipico	2nd	1981-1990	Lotus	1	Cool	perennial	yes	Festuca	1	C3	0	N=0	Trt=Ctr	no	Humid continental	silty clay loam		broadcast	2031	8	1206	8	1	3	4	54	0.521219		1.63121
10	757	39	oz	1990	Mallarino & Wedin	NR	L. corniculatus harv. 3 Trial 1	1983	1983	Lotus corniculatus	Festuca arundinacea	Uruguay	0	P+K	0		broadcast	76	no	Brunosol eutrico tipico	3rd	1981-1990	Lotus	1	Cool	perennial	yes	Festuca	1	C3	0	N=0	Trt=Ctr	no	Humid continental	silty clay loam		broadcast	1087	8	462	8	1	3	4	54	0.855612		1.63121
10	758	40	oz	1990	Mallarino & Wedin	NR	L. corniculatus harv. 4 Trial 1	1983	1983	Lotus corniculatus	Festuca arundinacea	Uruguay	0	P+K	0		broadcast	34.75	no	Brunosol eutrico tipico	4th	1981-1990	Lotus	1	Cool	perennial	yes	Festuca	1	C3	0	N=0	Trt=Ctr	no	Humid continental	silty clay loam		broadcast	2207	8	1588	8	1	3	4	54	0.329159		1.63121
10	759	41	oz	1990	Mallarino & Wedin	NR	L. corniculatus harv. 5 Trial 1	1983	1984	Lotus corniculatus	Festuca arundinacea	Uruguay	0	P+K	0		broadcast	10	no	Brunosol eutrico tipico	1st	1981-1990	Lotus	1	Cool	perennial	yes	Festuca	1	C3	0	N=0	Trt=Ctr	no	Humid continental	silty clay loam		broadcast	1158	8	778	8	1	3	6	54	0.397723		1.53678
10	760	42	oz	1990	Mallarino & Wedin	NR	L. corniculatus harv. 6 Trial 1	1983	1984	Lotus corniculatus	Festuca arundinacea	Uruguay	0	P+K	0		broadcast	19.5	no	Brunosol eutrico tipico	2nd	1981-1990	Lotus	1	Cool	perennial	yes	Festuca	1	C3	0	N=0	Trt=Ctr	no	Humid continental	silty clay loam		broadcast	804	8	672	8	1	3	6	54	0.179341		1.53678
10	761	43	oz	1990	Mallarino & Wedin	NR	L. corniculatus harv. 7 Trial 1	1983	1984	Lotus corniculatus	Festuca arundinacea	Uruguay	0	P+K	0		broadcast	39.75	no	Brunosol eutrico tipico	3rd	1981-1990	Lotus	1	Cool	perennial	yes	Festuca	1	C3	0	N=0	Trt=Ctr	no	Humid continental	silty clay loam		broadcast	1793	8	1194	8	1	3	6	54	0.406581		1.53678
10	762	44	oz	1990	Mallarino & Wedin	NR	L. corniculatus harv. 8 Trial 1	1983	1984	Lotus corniculatus	Festuca arundinacea	Uruguay	0	P+K	0		broadcast	72.25	no	Brunosol eutrico tipico	4th	1981-1990	Lotus	1	Cool	perennial	yes	Festuca	1	C3	0	N=0	Trt=Ctr	no	Humid continental	silty clay loam		broadcast	2997	8	1125	8	1	3	6	54	0.979829		1.53678
10	763	45	oz	1990	Mallarino & Wedin	NR	L. corniculatus harv. 9 Trial 1	1983	1984	Lotus corniculatus	Festuca arundinacea	Uruguay	0	P+K	0		broadcast	60.5	no	Brunosol eutrico tipico	5th	1981-1990	Lotus	1	Cool	perennial	yes	Festuca	1	C3	0	N=0	Trt=Ctr	no	Humid continental	silty clay loam		broadcast	1125	8	471	8	1	3	6	54	0.87068		1.53678
10	764	46	oz	1990	Mallarino & Wedin	NR	L. corniculatus harv. 10 Trial 1	1983	1984	Lotus corniculatus	Festuca arundinacea	Uruguay	0	P+K	0		broadcast	40.5	no	Brunosol eutrico tipico	6th	1981-1990	Lotus	1	Cool	perennial	yes	Festuca	1	C3	0	N=0	Trt=Ctr	no	Humid continental	silty clay loam		broadcast	415	8	258	8	1	3	6	54	0.475319		1.53678
10	765	47	oz	1990	Mallarino & Wedin	NR	L. corniculatus harv. 1 Trial 1	1984	1984	Lotus corniculatus	Festuca arundinacea	Uruguay	0	P+K	0		broadcast	31	no	Brunosol eutrico tipico	1st	1981-1990	Lotus	1	Cool	perennial	yes	Festuca	1	C3	0	N=0	Trt=Ctr	no	Humid continental	silty clay loam		broadcast	1064	8	976	8	1	3	4	54	0.0863281		1.63121
10	766	48	oz	1990	Mallarino & Wedin	NR	L. corniculatus harv. 2 Trial 1	1984	1984	Lotus corniculatus	Festuca arundinacea	Uruguay	0	P+K	0		broadcast	22.75	no	Brunosol eutrico tipico	2nd	1981-1990	Lotus	1	Cool	perennial	yes	Festuca	1	C3	0	N=0	Trt=Ctr	no	Humid continental	silty clay loam		broadcast	4848	8	4814	8	1	3	4	54	0.00703791		1.63121
10	767	49	oz	1990	Mallarino & Wedin	NR	L. corniculatus harv. 3 Trial 1	1984	1984	Lotus corniculatus	Festuca arundinacea	Uruguay	0	P+K	0		broadcast	74.5	no	Brunosol eutrico tipico	3rd	1981-1990	Lotus	1	Cool	perennial	yes	Festuca	1	C3	0	N=0	Trt=Ctr	no	Humid continental	silty clay loam		broadcast	1092	8	190	8	1	3	4	54	1.74874		1.63121
10	768	50	oz	1990	Mallarino & Wedin	NR	L. corniculatus harv. 4 Trial 1	1984	1984	Lotus corniculatus	Festuca arundinacea	Uruguay	0	P+K	0		broadcast	60.75	no	Brunosol eutrico tipico	4th	1981-1990	Lotus	1	Cool	perennial	yes	Festuca	1	C3	0	N=0	Trt=Ctr	no	Humid continental	silty clay loam		broadcast	1102	8	646	8	1	3	4	54	0.534082		1.63121
10	769	51	oz	1990	Mallarino & Wedin	NR	L. corniculatus harv. 5 Trial 1	1984	1985	Lotus corniculatus	Festuca arundinacea	Uruguay	0	P+K	0		broadcast	68.5	no	Brunosol eutrico tipico	1st	1981-1990	Lotus	1	Cool	perennial	yes	Festuca	1	C3	0	N=0	Trt=Ctr	no	Humid continental	silty clay loam		broadcast	2385	8	2176	8	1	3	4	54	0.0917108		1.63121
10	770	52	oz	1990	Mallarino & Wedin	NR	L. corniculatus harv. 6 Trial 1	1984	1985	Lotus corniculatus	Festuca arundinacea	Uruguay	0	P+K	0		broadcast	58.25	no	Brunosol eutrico tipico	2nd	1981-1990	Lotus	1	Cool	perennial	yes	Festuca	1	C3	0	N=0	Trt=Ctr	no	Humid continental	silty clay loam		broadcast	1572	8	1483	8	1	3	4	54	0.0582816		1.63121
10	771	53	oz	1990	Mallarino & Wedin	NR	L. corniculatus harv. 7 Trial 1	1984	1985	Lotus corniculatus	Festuca arundinacea	Uruguay	0	P+K	0		broadcast	57.25	no	Brunosol eutrico tipico	3rd	1981-1990	Lotus	1	Cool	perennial	yes	Festuca	1	C3	0	N=0	Trt=Ctr	no	Humid continental	silty clay loam		broadcast	3773	8	1813	8	1	3	4	54	0.732888		1.63121
10	772	54	oz	1990	Mallarino & Wedin	NR	L. corniculatus harv. 8 Trial 1	1984	1985	Lotus corniculatus	Festuca arundinacea	Uruguay	0	P+K	0		broadcast	71	no	Brunosol eutrico tipico	4th	1981-1990	Lotus	1	Cool	perennial	yes	Festuca	1	C3	0	N=0	Trt=Ctr	no	Humid continental	silty clay loam		broadcast	3402	8	1475	8	1	3	4	54	0.835706		1.63121
11	773	1	hdt	1991	Heichel & Henjum	None	Year 1 AG	1982	1982	Medicago sativa	Phalaris arundinacea	Rosemont, MN	0	50 kg P per ha, 560 kg K per ha		18			no	Tallula silt loam (coarse-silty, mixed, mesic Typic Hapludoll)	NA	1981-1990	Medicago	1	Cool	perennial	yes	Phalaris	1	C3	0	N=0	Trt=Ctr	no	Humid continental	silty loam	16-30		5.30702	6	0.413377	6	1	1	1	16	2.55242	0.333333	1.33333
11	774	2	hdt	1991	Heichel & Henjum	None	Year 1 BG	1982	1982	Lotus corniculatus	Phalaris arundinacea	Rosemont, MN	0	50 kg P per ha, 560 kg K per ha		18			no	Tallula silt loam (coarse-silty, mixed, mesic Typic Hapludoll)	NA	1981-1990	Lotus	1	Cool	perennial	yes	Phalaris	1	C3	0	N=0	Trt=Ctr	no	Humid continental	silty loam	16-30		4.00728	6	0.326015	6	1	1	1	16	2.50892	0.333333	1.33333
11	775	3	hdt	1991	Heichel & Henjum	None	Year 1 RG	1982	1982	Trifolium pratense	Phalaris arundinacea	Rosemont, MN	0	50 kg P per ha, 560 kg K per ha		18			no	Tallula silt loam (coarse-silty, mixed, mesic Typic Hapludoll)	NA	1981-1990	Trifolium	1	Cool	perennial	yes	Phalaris	1	C3	0	N=0	Trt=Ctr	no	Humid continental	silty loam	16-30		2.50529	6	0.844045	6	1	1	1	16	1.08795	0.333333	1.33333
11	776	4	hdt	1991	Heichel & Henjum	None	Year 1 WG	1982	1982	Trifolium repens	Phalaris arundinacea	Rosemont, MN	0	50 kg P per ha, 560 kg K per ha		18			no	Tallula silt loam (coarse-silty, mixed, mesic Typic Hapludoll)	NA	1981-1990	Trifolium	1	Cool	perennial	yes	Phalaris	1	C3	0	N=0	Trt=Ctr	no	Humid continental	silty loam	16-30		0.749175	6	1.76521	6	1	1	1	16	-0.857054	0.333333	1.33333
11	777	5	hdt	1991	Heichel & Henjum	None	Year 2 AG	1982	1983	Medicago sativa	Phalaris arundinacea	Rosemont, MN	0	50 kg P per ha, 560 kg K per ha		18			no	Tallula silt loam (coarse-silty, mixed, mesic Typic Hapludoll)	NA	1981-1990	Medicago	1	Cool	perennial	yes	Phalaris	1	C3	0	N=0	Trt=Ctr	no	Humid continental	silty loam	16-30		10.8493	6	1.80822	6	1	1	1	16	1.79176	0.333333	1.33333
11	778	6	hdt	1991	Heichel & Henjum	None	Year 2 BG	1982	1983	Lotus corniculatus	Phalaris arundinacea	Rosemont, MN	0	50 kg P per ha, 560 kg K per ha		18			no	Tallula silt loam (coarse-silty, mixed, mesic Typic Hapludoll)	NA	1981-1990	Lotus	1	Cool	perennial	yes	Phalaris	1	C3	0	N=0	Trt=Ctr	no	Humid continental	silty loam	16-30		4.92237	6	4.82192	6	1	1	1	16	0.0206193	0.333333	1.33333
11	779	7	hdt	1991	Heichel & Henjum	None	Year 2 RG	1982	1983	Trifolium pratense	Phalaris arundinacea	Rosemont, MN	0	50 kg P per ha, 560 kg K per ha		18			no	Tallula silt loam (coarse-silty, mixed, mesic Typic Hapludoll)	NA	1981-1990	Trifolium	1	Cool	perennial	yes	Phalaris	1	C3	0	N=0	Trt=Ctr	no	Humid continental	silty loam	16-30		8.28767	6	2.91324	6	1	1	1	16	1.0455	0.333333	1.33333
11	780	8	hdt	1991	Heichel & Henjum	None	Year 2 WG	1982	1983	Trifolium repens	Phalaris arundinacea	Rosemont, MN	0	50 kg P per ha, 560 kg K per ha		18			no	Tallula silt loam (coarse-silty, mixed, mesic Typic Hapludoll)	NA	1981-1990	Trifolium	1	Cool	perennial	yes	Phalaris	1	C3	0	N=0	Trt=Ctr	no	Humid continental	silty loam	16-30		0.803653	6	8.84018	6	1	1	1	16	-2.3979	0.333333	1.33333
11	781	9	hdt	1991	Heichel & Henjum	None	Year 3 AG	1982	1984	Medicago sativa	Phalaris arundinacea	Rosemont, MN	0	50 kg P per ha, 560 kg K per ha		18			no	Tallula silt loam (coarse-silty, mixed, mesic Typic Hapludoll)	NA	1981-1990	Medicago	1	Cool	perennial	yes	Phalaris	1	C3	0	N=0	Trt=Ctr	no	Humid continental	silty loam	16-30		9.894	6	2.49659	6	1	1	1	16	1.377	0.333333	1.33333
11	782	10	hdt	1991	Heichel & Henjum	None	Year 3 BG	1982	1984	Lotus corniculatus	Phalaris arundinacea	Rosemont, MN	0	50 kg P per ha, 560 kg K per ha		18			no	Tallula silt loam (coarse-silty, mixed, mesic Typic Hapludoll)	NA	1981-1990	Lotus	1	Cool	perennial	yes	Phalaris	1	C3	0	N=0	Trt=Ctr	no	Humid continental	silty loam	16-30		4.00792	6	4.29206	6	1	1	1	16	-0.0684952	0.333333	1.33333
11	783	11	hdt	1991	Heichel & Henjum	None	Year 3 RG	1982	1984	Trifolium pratense	Phalaris arundinacea	Rosemont, MN	0	50 kg P per ha, 560 kg K per ha		18			no	Tallula silt loam (coarse-silty, mixed, mesic Typic Hapludoll)	NA	1981-1990	Trifolium	1	Cool	perennial	yes	Phalaris	1	C3	0	N=0	Trt=Ctr	no	Humid continental	silty loam	16-30		3.04508	6	6.13855	6	1	1	1	16	-0.70106	0.333333	1.33333
11	784	12	hdt	1991	Heichel & Henjum	None	Year 3 WG	1982	1984	Trifolium repens	Phalaris arundinacea	Rosemont, MN	0	50 kg P per ha, 560 kg K per ha		18			no	Tallula silt loam (coarse-silty, mixed, mesic Typic Hapludoll)	NA	1981-1990	Trifolium	1	Cool	perennial	yes	Phalaris	1	C3	0	N=0	Trt=Ctr	no	Humid continental	silty loam	16-30		0.458764	6	6.21069	6	1	1	1	16	-2.60549	0.333333	1.33333
11	785	13	hdt	1991	Heichel & Henjum	None	Year 4 AG	1982	1985	Medicago sativa	Phalaris arundinacea	Rosemont, MN	0	50 kg P per ha, 560 kg K per ha		18			no	Tallula silt loam (coarse-silty, mixed, mesic Typic Hapludoll)	NA	1981-1990	Medicago	1	Cool	perennial	yes	Phalaris	1	C3	0	N=0	Trt=Ctr	no	Humid continental	silty loam	16-30		4.60396	6	1.18812	6	1	1	1	16	1.35455	0.333333	1.33333
11	786	14	hdt	1991	Heichel & Henjum	None	Year 4 BG	1982	1985	Lotus corniculatus	Phalaris arundinacea	Rosemont, MN	0	50 kg P per ha, 560 kg K per ha		18			no	Tallula silt loam (coarse-silty, mixed, mesic Typic Hapludoll)	NA	1981-1990	Lotus	1	Cool	perennial	yes	Phalaris	1	C3	0	N=0	Trt=Ctr	no	Humid continental	silty loam	16-30		1.63366	6	0.841584	6	1	1	1	16	0.663294	0.333333	1.33333
11	787	15	hdt	1991	Heichel & Henjum	None	Year 4 RG	1982	1985	Trifolium pratense	Phalaris arundinacea	Rosemont, MN	0	50 kg P per ha, 560 kg K per ha		18			no	Tallula silt loam (coarse-silty, mixed, mesic Typic Hapludoll)	NA	1981-1990	Trifolium	1	Cool	perennial	yes	Phalaris	1	C3	0	N=0	Trt=Ctr	no	Humid continental	silty loam	16-30		0.742574	6	0.19802	6	1	1	1	16	1.32176	0.333333	1.33333
11	788	16	hdt	1991	Heichel & Henjum	None	Year 4 WG	1982	1985	Trifolium repens	Phalaris arundinacea	Rosemont, MN	0	50 kg P per ha, 560 kg K per ha		18			no	Tallula silt loam (coarse-silty, mixed, mesic Typic Hapludoll)	NA	1981-1990	Trifolium	1	Cool	perennial	yes	Phalaris	1	C3	0	N=0	Trt=Ctr	no	Humid continental	silty loam	16-30		0	6	0	6	1	1	1	16	.	0.333333	1.33333
12	789	1	hdt	1992	Hoveland & Richardson	NR	Athens 1987 Dewey 0 0		1987	Lotus corniculatus	Festuca arundinacea	Athens, GA	0		0	15.2			no	Cecil sandy clay loam (clayey, kaolinitic, thermic Typic Kanhapludalts)	NA		Lotus	1	Cool	perennial	no	Festuca	1	C3	0	N=0	Trt=Ctr	no	Humid subtropical	other	0-15		3340	4	2800	4	1	2	1	48	0.176351	0.5	4.18154
12	790	2	hdt	1992	Hoveland & Richardson	NR	Athens 1987 Dewey 0 56		1987	Lotus corniculatus	Festuca arundinacea	Athens, GA	56		56	15.2			no	Cecil sandy clay loam (clayey, kaolinitic, thermic Typic Kanhapludalts)	NA		Lotus	1	Cool	perennial	no	Festuca	1	C3	8-100		Trt=Ctr	no	Humid subtropical	other	0-15		4010	4	3660	4	1	2	1	48	0.0913281	0.5	4.18154
12	791	3	hdt	1992	Hoveland & Richardson	NR	Athens 1987 Dewey 0 112		1987	Lotus corniculatus	Festuca arundinacea	Athens, GA	112		112	15.2			no	Cecil sandy clay loam (clayey, kaolinitic, thermic Typic Kanhapludalts)	NA		Lotus	1	Cool	perennial	no	Festuca	1	C3	101-200	N>=100	Trt=Ctr	no	Humid subtropical	other	0-15		4760	4	3880	4	1	2	1	48	0.204413	0.5	4.18154
12	792	4	hdt	1992	Hoveland & Richardson	NR	Athens 1987 Dewey 56 56		1987	Lotus corniculatus	Festuca arundinacea	Athens, GA	112		112	15.2			no	Cecil sandy clay loam (clayey, kaolinitic, thermic Typic Kanhapludalts)	NA		Lotus	1	Cool	perennial	no	Festuca	1	C3	101-200	N>=100	Trt=Ctr	no	Humid subtropical	other	0-15		4780	4	3400	4	1	2	1	48	0.340665	0.5	4.18154
12	793	5	hdt	1992	Hoveland & Richardson	NR	Athens 1987 Fergus 0 0		1987	Lotus corniculatus	Festuca arundinacea	Athens, GA	0		0	15.2			no	Cecil sandy clay loam (clayey, kaolinitic, thermic Typic Kanhapludalts)	NA		Lotus	1	Cool	perennial	no	Festuca	1	C3	0	N=0	Trt=Ctr	no	Humid subtropical	other	0-15		3420	4	2800	4	1	2	1	48	0.200021	0.5	4.18154
12	794	6	hdt	1992	Hoveland & Richardson	NR	Athens 1987 Fergus 0 56		1987	Lotus corniculatus	Festuca arundinacea	Athens, GA	56		56	15.2			no	Cecil sandy clay loam (clayey, kaolinitic, thermic Typic Kanhapludalts)	NA		Lotus	1	Cool	perennial	no	Festuca	1	C3	8-100		Trt=Ctr	no	Humid subtropical	other	0-15		3800	4	3660	4	1	2	1	48	0.0375379	0.5	4.18154
12	795	7	hdt	1992	Hoveland & Richardson	NR	Athens 1987 Fergus 0 112		1987	Lotus corniculatus	Festuca arundinacea	Athens, GA	112		112	15.2			no	Cecil sandy clay loam (clayey, kaolinitic, thermic Typic Kanhapludalts)	NA		Lotus	1	Cool	perennial	no	Festuca	1	C3	101-200	N>=100	Trt=Ctr	no	Humid subtropical	other	0-15		3950	4	3880	4	1	2	1	48	0.0178804	0.5	4.18154
12	796	8	hdt	1992	Hoveland & Richardson	NR	Athens 1987 Fergus 56 56		1987	Lotus corniculatus	Festuca arundinacea	Athens, GA	112		112	15.2			no	Cecil sandy clay loam (clayey, kaolinitic, thermic Typic Kanhapludalts)	NA		Lotus	1	Cool	perennial	no	Festuca	1	C3	101-200	N>=100	Trt=Ctr	no	Humid subtropical	other	0-15		3700	4	3400	4	1	2	1	48	0.0845574	0.5	4.18154
12	797	9	hdt	1992	Hoveland & Richardson	NR	Athens 1988 Dewey 0 0		1988	Lotus corniculatus	Festuca arundinacea	Athens, GA	0		0	15.2			no	Cecil sandy clay loam (clayey, kaolinitic, thermic Typic Kanhapludalts)	NA		Lotus	1	Cool	perennial	no	Festuca	1	C3	0	N=0	Trt=Ctr	no	Humid subtropical	other	0-15		5520	4	3590	4	1	2	1	48	0.430226	0.5	4.18154
12	798	10	hdt	1992	Hoveland & Richardson	NR	Athens 1988 Dewey 0 56		1988	Lotus corniculatus	Festuca arundinacea	Athens, GA	56		56	15.2			no	Cecil sandy clay loam (clayey, kaolinitic, thermic Typic Kanhapludalts)	NA		Lotus	1	Cool	perennial	no	Festuca	1	C3	8-100		Trt=Ctr	no	Humid subtropical	other	0-15		6750	4	4580	4	1	2	1	48	0.387844	0.5	4.18154
12	799	11	hdt	1992	Hoveland & Richardson	NR	Athens 1988 Dewey 0 112		1988	Lotus corniculatus	Festuca arundinacea	Athens, GA	112		112	15.2			no	Cecil sandy clay loam (clayey, kaolinitic, thermic Typic Kanhapludalts)	NA		Lotus	1	Cool	perennial	no	Festuca	1	C3	101-200	N>=100	Trt=Ctr	no	Humid subtropical	other	0-15		6660	4	5530	4	1	2	1	48	0.185932	0.5	4.18154
12	800	12	hdt	1992	Hoveland & Richardson	NR	Athens 1988 Dewey 56 56		1988	Lotus corniculatus	Festuca arundinacea	Athens, GA	112		112	15.2			no	Cecil sandy clay loam (clayey, kaolinitic, thermic Typic Kanhapludalts)	NA		Lotus	1	Cool	perennial	no	Festuca	1	C3	101-200	N>=100	Trt=Ctr	no	Humid subtropical	other	0-15		8660	4	7190	4	1	2	1	48	0.186024	0.5	4.18154
12	801	13	hdt	1992	Hoveland & Richardson	NR	Athens 1988 Fergus 0 0		1988	Lotus corniculatus	Festuca arundinacea	Athens, GA	0		0	15.2			no	Cecil sandy clay loam (clayey, kaolinitic, thermic Typic Kanhapludalts)	NA		Lotus	1	Cool	perennial	no	Festuca	1	C3	0	N=0	Trt=Ctr	no	Humid subtropical	other	0-15		5300	4	3590	4	1	2	1	48	0.389555	0.5	4.18154
12	802	14	hdt	1992	Hoveland & Richardson	NR	Athens 1988 Fergus 0 56		1988	Lotus corniculatus	Festuca arundinacea	Athens, GA	56		56	15.2			no	Cecil sandy clay loam (clayey, kaolinitic, thermic Typic Kanhapludalts)	NA		Lotus	1	Cool	perennial	no	Festuca	1	C3	8-100		Trt=Ctr	no	Humid subtropical	other	0-15		6460	4	4580	4	1	2	1	48	0.34393	0.5	4.18154
12	803	15	hdt	1992	Hoveland & Richardson	NR	Athens 1988 Fergus 0 112		1988	Lotus corniculatus	Festuca arundinacea	Athens, GA	112		112	15.2			no	Cecil sandy clay loam (clayey, kaolinitic, thermic Typic Kanhapludalts)	NA		Lotus	1	Cool	perennial	no	Festuca	1	C3	101-200	N>=100	Trt=Ctr	no	Humid subtropical	other	0-15		6760	4	5530	4	1	2	1	48	0.200835	0.5	4.18154
12	804	16	hdt	1992	Hoveland & Richardson	NR	Athens 1988 Fergus 56 56		1988	Lotus corniculatus	Festuca arundinacea	Athens, GA	112		112	15.2			no	Cecil sandy clay loam (clayey, kaolinitic, thermic Typic Kanhapludalts)	NA		Lotus	1	Cool	perennial	no	Festuca	1	C3	101-200	N>=100	Trt=Ctr	no	Humid subtropical	other	0-15		8200	4	7190	4	1	2	1	48	0.131443	0.5	4.18154
12	805	17	hdt	1992	Hoveland & Richardson	NR	Athens 1989 Dewey 0 0		1989	Lotus corniculatus	Festuca arundinacea	Athens, GA	0		0	15.2			no	Cecil sandy clay loam (clayey, kaolinitic, thermic Typic Kanhapludalts)	NA		Lotus	1	Cool	perennial	no	Festuca	1	C3	0	N=0	Trt=Ctr	no	Humid subtropical	other	0-15		8850	4	4780	4	1	2	1	48	0.615977	0.5	4.18154
12	806	18	hdt	1992	Hoveland & Richardson	NR	Athens 1989 Dewey 0 56		1989	Lotus corniculatus	Festuca arundinacea	Athens, GA	56		56	15.2			no	Cecil sandy clay loam (clayey, kaolinitic, thermic Typic Kanhapludalts)	NA		Lotus	1	Cool	perennial	no	Festuca	1	C3	8-100		Trt=Ctr	no	Humid subtropical	other	0-15		8840	4	5980	4	1	2	1	48	0.390866	0.5	4.18154
12	807	19	hdt	1992	Hoveland & Richardson	NR	Athens 1989 Dewey 0 112		1989	Lotus corniculatus	Festuca arundinacea	Athens, GA	112		112	15.2			no	Cecil sandy clay loam (clayey, kaolinitic, thermic Typic Kanhapludalts)	NA		Lotus	1	Cool	perennial	no	Festuca	1	C3	101-200	N>=100	Trt=Ctr	no	Humid subtropical	other	0-15		9500	4	7090	4	1	2	1	48	0.292606	0.5	4.18154
12	808	20	hdt	1992	Hoveland & Richardson	NR	Athens 1989 Dewey 56 56		1989	Lotus corniculatus	Festuca arundinacea	Athens, GA	112		112	15.2			no	Cecil sandy clay loam (clayey, kaolinitic, thermic Typic Kanhapludalts)	NA		Lotus	1	Cool	perennial	no	Festuca	1	C3	101-200	N>=100	Trt=Ctr	no	Humid subtropical	other	0-15		10960	4	8500	4	1	2	1	48	0.254186	0.5	4.18154
12	809	21	hdt	1992	Hoveland & Richardson	NR	Athens 1989 Fergus 0 0		1989	Lotus corniculatus	Festuca arundinacea	Athens, GA	0		0	15.2			no	Cecil sandy clay loam (clayey, kaolinitic, thermic Typic Kanhapludalts)	NA		Lotus	1	Cool	perennial	no	Festuca	1	C3	0	N=0	Trt=Ctr	no	Humid subtropical	other	0-15		7490	4	4780	4	1	2	1	48	0.449128	0.5	4.18154
12	810	22	hdt	1992	Hoveland & Richardson	NR	Athens 1989 Fergus 0 56		1989	Lotus corniculatus	Festuca arundinacea	Athens, GA	56		56	15.2			no	Cecil sandy clay loam (clayey, kaolinitic, thermic Typic Kanhapludalts)	NA		Lotus	1	Cool	perennial	no	Festuca	1	C3	8-100		Trt=Ctr	no	Humid subtropical	other	0-15		8860	4	5980	4	1	2	1	48	0.393126	0.5	4.18154
12	811	23	hdt	1992	Hoveland & Richardson	NR	Athens 1989 Fergus 0 112		1989	Lotus corniculatus	Festuca arundinacea	Athens, GA	112		112	15.2			no	Cecil sandy clay loam (clayey, kaolinitic, thermic Typic Kanhapludalts)	NA		Lotus	1	Cool	perennial	no	Festuca	1	C3	101-200	N>=100	Trt=Ctr	no	Humid subtropical	other	0-15		9110	4	7090	4	1	2	1	48	0.250687	0.5	4.18154
12	812	24	hdt	1992	Hoveland & Richardson	NR	Athens 1989 Fergus 56 56		1989	Lotus corniculatus	Festuca arundinacea	Athens, GA	112		112	15.2			no	Cecil sandy clay loam (clayey, kaolinitic, thermic Typic Kanhapludalts)	NA		Lotus	1	Cool	perennial	no	Festuca	1	C3	101-200	N>=100	Trt=Ctr	no	Humid subtropical	other	0-15		10140	4	8500	4	1	2	1	48	0.176422	0.5	4.18154
12	813	25	hdt	1992	Hoveland & Richardson	NR	Blairsville 1987 Dewey 0 0		1987	Lotus corniculatus	Festuca arundinacea	Blairsville, GA	0		0	15.2			no	Bradson clay loam (clayey, oxidic, mesic Typic Hapludults)	NA		Lotus	1	Cool	perennial	no	Festuca	1	C3	0	N=0	Trt=Ctr	no	Humid subtropical	clay loam	0-15		4210	4	2220	4	1	2	1	48	0.639955	0.5	4.18154
12	814	26	hdt	1992	Hoveland & Richardson	NR	Blairsville 1987 Dewey 0 56		1987	Lotus corniculatus	Festuca arundinacea	Blairsville, GA	56		56	15.2			no	Bradson clay loam (clayey, oxidic, mesic Typic Hapludults)	NA		Lotus	1	Cool	perennial	no	Festuca	1	C3	8-100		Trt=Ctr	no	Humid subtropical	clay loam	0-15		5930	4	3860	4	1	2	1	48	0.429357	0.5	4.18154
12	815	27	hdt	1992	Hoveland & Richardson	NR	Blairsville 1987 Dewey 0 112		1987	Lotus corniculatus	Festuca arundinacea	Blairsville, GA	112		112	15.2			no	Bradson clay loam (clayey, oxidic, mesic Typic Hapludults)	NA		Lotus	1	Cool	perennial	no	Festuca	1	C3	101-200	N>=100	Trt=Ctr	no	Humid subtropical	clay loam	0-15		6280	4	4840	4	1	2	1	48	0.260455	0.5	4.18154
12	816	28	hdt	1992	Hoveland & Richardson	NR	Blairsville 1987 Dewey 56 56		1987	Lotus corniculatus	Festuca arundinacea	Blairsville, GA	112		112	15.2			no	Bradson clay loam (clayey, oxidic, mesic Typic Hapludults)	NA		Lotus	1	Cool	perennial	no	Festuca	1	C3	101-200	N>=100	Trt=Ctr	no	Humid subtropical	clay loam	0-15		7800	4	5820	4	1	2	1	48	0.292823	0.5	4.18154
12	817	29	hdt	1992	Hoveland & Richardson	NR	Blairsville 1987 Fergus 0 0		1987	Lotus corniculatus	Festuca arundinacea	Blairsville, GA	0		0	15.2			no	Bradson clay loam (clayey, oxidic, mesic Typic Hapludults)	NA		Lotus	1	Cool	perennial	no	Festuca	1	C3	0	N=0	Trt=Ctr	no	Humid subtropical	clay loam	0-15		5180	4	2220	4	1	2	1	48	0.847298	0.5	4.18154
12	818	30	hdt	1992	Hoveland & Richardson	NR	Blairsville 1987 Fergus 0 56		1987	Lotus corniculatus	Festuca arundinacea	Blairsville, GA	56		56	15.2			no	Bradson clay loam (clayey, oxidic, mesic Typic Hapludults)	NA		Lotus	1	Cool	perennial	no	Festuca	1	C3	8-100		Trt=Ctr	no	Humid subtropical	clay loam	0-15		5960	4	3860	4	1	2	1	48	0.434403	0.5	4.18154
12	819	31	hdt	1992	Hoveland & Richardson	NR	Blairsville 1987 Fergus 0 112		1987	Lotus corniculatus	Festuca arundinacea	Blairsville, GA	112		112	15.2			no	Bradson clay loam (clayey, oxidic, mesic Typic Hapludults)	NA		Lotus	1	Cool	perennial	no	Festuca	1	C3	101-200	N>=100	Trt=Ctr	no	Humid subtropical	clay loam	0-15		6660	4	4840	4	1	2	1	48	0.319205	0.5	4.18154
12	820	32	hdt	1992	Hoveland & Richardson	NR	Blairsville 1987 Fergus 56 56		1987	Lotus corniculatus	Festuca arundinacea	Blairsville, GA	112		112	15.2			no	Bradson clay loam (clayey, oxidic, mesic Typic Hapludults)	NA		Lotus	1	Cool	perennial	no	Festuca	1	C3	101-200	N>=100	Trt=Ctr	no	Humid subtropical	clay loam	0-15		7920	4	5820	4	1	2	1	48	0.308091	0.5	4.18154
12	821	33	hdt	1992	Hoveland & Richardson	NR	Blairsville 1988 Dewey 0 0		1988	Lotus corniculatus	Festuca arundinacea	Blairsville, GA	0		0	15.2			no	Bradson clay loam (clayey, oxidic, mesic Typic Hapludults)	NA		Lotus	1	Cool	perennial	no	Festuca	1	C3	0	N=0	Trt=Ctr	no	Humid subtropical	clay loam	0-15		4300	4	1420	4	1	2	1	48	1.10796	0.5	4.18154
12	822	34	hdt	1992	Hoveland & Richardson	NR	Blairsville 1988 Dewey 0 56		1988	Lotus corniculatus	Festuca arundinacea	Blairsville, GA	56		56	15.2			no	Bradson clay loam (clayey, oxidic, mesic Typic Hapludults)	NA		Lotus	1	Cool	perennial	no	Festuca	1	C3	8-100		Trt=Ctr	no	Humid subtropical	clay loam	0-15		5470	4	2260	4	1	2	1	48	0.883914	0.5	4.18154
12	823	35	hdt	1992	Hoveland & Richardson	NR	Blairsville 1988 Dewey 0 112		1988	Lotus corniculatus	Festuca arundinacea	Blairsville, GA	112		112	15.2			no	Bradson clay loam (clayey, oxidic, mesic Typic Hapludults)	NA		Lotus	1	Cool	perennial	no	Festuca	1	C3	101-200	N>=100	Trt=Ctr	no	Humid subtropical	clay loam	0-15		5120	4	3300	4	1	2	1	48	0.439232	0.5	4.18154
12	824	36	hdt	1992	Hoveland & Richardson	NR	Blairsville 1988 Dewey 56 56		1988	Lotus corniculatus	Festuca arundinacea	Blairsville, GA	112		112	15.2			no	Bradson clay loam (clayey, oxidic, mesic Typic Hapludults)	NA		Lotus	1	Cool	perennial	no	Festuca	1	C3	101-200	N>=100	Trt=Ctr	no	Humid subtropical	clay loam	0-15		5920	4	3970	4	1	2	1	48	0.39957	0.5	4.18154
12	825	37	hdt	1992	Hoveland & Richardson	NR	Blairsville 1988 Fergus 0 0		1988	Lotus corniculatus	Festuca arundinacea	Blairsville, GA	0		0	15.2			no	Bradson clay loam (clayey, oxidic, mesic Typic Hapludults)	NA		Lotus	1	Cool	perennial	no	Festuca	1	C3	0	N=0	Trt=Ctr	no	Humid subtropical	clay loam	0-15		5120	4	1420	4	1	2	1	48	1.2825	0.5	4.18154
12	826	38	hdt	1992	Hoveland & Richardson	NR	Blairsville 1988 Fergus 0 56		1988	Lotus corniculatus	Festuca arundinacea	Blairsville, GA	56		56	15.2			no	Bradson clay loam (clayey, oxidic, mesic Typic Hapludults)	NA		Lotus	1	Cool	perennial	no	Festuca	1	C3	8-100		Trt=Ctr	no	Humid subtropical	clay loam	0-15		5980	4	2260	4	1	2	1	48	0.973056	0.5	4.18154
12	827	39	hdt	1992	Hoveland & Richardson	NR	Blairsville 1988 Fergus 0 112		1988	Lotus corniculatus	Festuca arundinacea	Blairsville, GA	112		112	15.2			no	Bradson clay loam (clayey, oxidic, mesic Typic Hapludults)	NA		Lotus	1	Cool	perennial	no	Festuca	1	C3	101-200	N>=100	Trt=Ctr	no	Humid subtropical	clay loam	0-15		6980	4	3300	4	1	2	1	48	0.749126	0.5	4.18154
12	828	40	hdt	1992	Hoveland & Richardson	NR	Blairsville 1988 Fergus 56 56		1988	Lotus corniculatus	Festuca arundinacea	Blairsville, GA	112		112	15.2			no	Bradson clay loam (clayey, oxidic, mesic Typic Hapludults)	NA		Lotus	1	Cool	perennial	no	Festuca	1	C3	101-200	N>=100	Trt=Ctr	no	Humid subtropical	clay loam	0-15		6640	4	3970	4	1	2	1	48	0.514346	0.5	4.18154
12	829	41	hdt	1992	Hoveland & Richardson	NR	Blairsville 1989 Dewey 0 0		1989	Lotus corniculatus	Festuca arundinacea	Blairsville, GA	0		0	15.2			no	Bradson clay loam (clayey, oxidic, mesic Typic Hapludults)	NA		Lotus	1	Cool	perennial	no	Festuca	1	C3	0	N=0	Trt=Ctr	no	Humid subtropical	clay loam	0-15		4150	4	1700	4	1	2	1	48	0.89248	0.5	4.18154
12	830	42	hdt	1992	Hoveland & Richardson	NR	Blairsville 1989 Dewey 0 56		1989	Lotus corniculatus	Festuca arundinacea	Blairsville, GA	56		56	15.2			no	Bradson clay loam (clayey, oxidic, mesic Typic Hapludults)	NA		Lotus	1	Cool	perennial	no	Festuca	1	C3	8-100		Trt=Ctr	no	Humid subtropical	clay loam	0-15		5440	4	2930	4	1	2	1	48	0.618777	0.5	4.18154
12	831	43	hdt	1992	Hoveland & Richardson	NR	Blairsville 1989 Dewey 0 112		1989	Lotus corniculatus	Festuca arundinacea	Blairsville, GA	112		112	15.2			no	Bradson clay loam (clayey, oxidic, mesic Typic Hapludults)	NA		Lotus	1	Cool	perennial	no	Festuca	1	C3	101-200	N>=100	Trt=Ctr	no	Humid subtropical	clay loam	0-15		6600	4	4370	4	1	2	1	48	0.412307	0.5	4.18154
12	832	44	hdt	1992	Hoveland & Richardson	NR	Blairsville 1989 Dewey 56 56		1989	Lotus corniculatus	Festuca arundinacea	Blairsville, GA	112		112	15.2			no	Bradson clay loam (clayey, oxidic, mesic Typic Hapludults)	NA		Lotus	1	Cool	perennial	no	Festuca	1	C3	101-200	N>=100	Trt=Ctr	no	Humid subtropical	clay loam	0-15		5910	4	4290	4	1	2	1	48	0.320359	0.5	4.18154
12	833	45	hdt	1992	Hoveland & Richardson	NR	Blairsville 1989 Fergus 0 0		1989	Lotus corniculatus	Festuca arundinacea	Blairsville, GA	0		0	15.2			no	Bradson clay loam (clayey, oxidic, mesic Typic Hapludults)	NA		Lotus	1	Cool	perennial	no	Festuca	1	C3	0	N=0	Trt=Ctr	no	Humid subtropical	clay loam	0-15		5560	4	1700	4	1	2	1	48	1.18497	0.5	4.18154
12	834	46	hdt	1992	Hoveland & Richardson	NR	Blairsville 1989 Fergus 0 56		1989	Lotus corniculatus	Festuca arundinacea	Blairsville, GA	56		56	15.2			no	Bradson clay loam (clayey, oxidic, mesic Typic Hapludults)	NA		Lotus	1	Cool	perennial	no	Festuca	1	C3	8-100		Trt=Ctr	no	Humid subtropical	clay loam	0-15		6670	4	2930	4	1	2	1	48	0.822617	0.5	4.18154
12	835	47	hdt	1992	Hoveland & Richardson	NR	Blairsville 1989 Fergus 0 112		1989	Lotus corniculatus	Festuca arundinacea	Blairsville, GA	112		112	15.2			no	Bradson clay loam (clayey, oxidic, mesic Typic Hapludults)	NA		Lotus	1	Cool	perennial	no	Festuca	1	C3	101-200	N>=100	Trt=Ctr	no	Humid subtropical	clay loam	0-15		7400	4	4370	4	1	2	1	48	0.526717	0.5	4.18154
12	836	48	hdt	1992	Hoveland & Richardson	NR	Blairsville 1989 Fergus 56 56		1989	Lotus corniculatus	Festuca arundinacea	Blairsville, GA	112		112	15.2			no	Bradson clay loam (clayey, oxidic, mesic Typic Hapludults)	NA		Lotus	1	Cool	perennial	no	Festuca	1	C3	101-200	N>=100	Trt=Ctr	no	Humid subtropical	clay loam	0-15		6920	4	4290	4	1	2	1	48	0.478129	0.5	4.18154
13	837	1	hdt	1993	Posler et al.	IVDDM, CP	1985 PPC Switch	1982	1985	Dalea purpurea	Panicum virgatum	Manhattan, KS				15	Kincaid 5 row cone planter	79	no	fine sandy loam	NA	1981-1990	Dalea	1	Warm	perennial	no	Panicum	1	C4			Trt=Ctr	no	Humid subtropical	sandy loam	0-15	drilled	5.5	4	1.5	4	1	6	1	36	1.29928	0.5	5.17423
13	838	2	hdt	1993	Posler et al.	IVDDM, CP	1985 PPC Sideoats	1982	1985	Dalea purpurea	Bouteloua curtipendula	Manhattan, KS				15	Kincaid 5 row cone planter	79	no	fine sandy loam	NA	1981-1990	Dalea	1	Warm	perennial	no	Bouteloua	1	C4			Trt=Ctr	no	Humid subtropical	sandy loam	0-15	drilled	7.1	4	0.2	4	1	6	1	36	3.56953	0.5	5.17423
13	839	3	hdt	1993	Posler et al.	IVDDM, CP	1985 PPC Indiangrass	1982	1985	Dalea purpurea	Sorghastrum nutans	Manhattan, KS				15	Kincaid 5 row cone planter	79	no	fine sandy loam	NA	1981-1990	Dalea	1	Warm	perennial	no	Sorghastrum	1	C4			Trt=Ctr	no	Humid subtropical	sandy loam	0-15	drilled	6.3	4	0.6	4	1	6	1	36	2.35138	0.5	5.17423
13	840	4	hdt	1993	Posler et al.	IVDDM, CP	1985 RHL Switch	1982	1985	Lespedeza capitata	Panicum virgatum	Manhattan, KS				15	Kincaid 5 row cone planter	78	no	fine sandy loam	NA	1981-1990	Lespedeza	1	Warm	perennial	no	Panicum	1	C4			Trt=Ctr	no	Humid subtropical	sandy loam	0-15	drilled	6.9	4	1.5	4	1	6	1	36	1.52606	0.5	5.17423
13	841	5	hdt	1993	Posler et al.	IVDDM, CP	1985 RHL Sideoats	1982	1985	Lespedeza capitata	Bouteloua curtipendula	Manhattan, KS				15	Kincaid 5 row cone planter	78	no	fine sandy loam	NA	1981-1990	Lespedeza	1	Warm	perennial	no	Bouteloua	1	C4			Trt=Ctr	no	Humid subtropical	sandy loam	0-15	drilled	5	4	0.2	4	1	6	1	36	3.21888	0.5	5.17423
13	842	6	hdt	1993	Posler et al.	IVDDM, CP	1985 RHL Indiangrass	1982	1985	Lespedeza capitata	Sorghastrum nutans	Manhattan, KS				15	Kincaid 5 row cone planter	78	no	fine sandy loam	NA	1981-1990	Lespedeza	1	Warm	perennial	no	Sorghastrum	1	C4			Trt=Ctr	no	Humid subtropical	sandy loam	0-15	drilled	5.6	4	0.6	4	1	6	1	36	2.23359	0.5	5.17423
13	843	7	hdt	1993	Posler et al.	IVDDM, CP	1985 LP Switch	1982	1985	Amorpha canescens	Panicum virgatum	Manhattan, KS				15	Kincaid 5 row cone planter	41	no	fine sandy loam	NA	1981-1990	other	1	Warm	perennial	no	Panicum	1	C4			Trt=Ctr	no	Humid subtropical	sandy loam	0-15	drilled	1.7	4	1.5	4	1	6	1	36	0.125163	0.5	5.17423
13	844	8	hdt	1993	Posler et al.	IVDDM, CP	1985 LP Sideoats	1982	1985	Amorpha canescens	Bouteloua curtipendula	Manhattan, KS				15	Kincaid 5 row cone planter	41	no	fine sandy loam	NA	1981-1990	other	1	Warm	perennial	no	Bouteloua	1	C4			Trt=Ctr	no	Humid subtropical	sandy loam	0-15	drilled	0.4	4	0.2	4	1	6	1	36	0.693147	0.5	5.17423
13	845	9	hdt	1993	Posler et al.	IVDDM, CP	1985 LP Indiangrass	1982	1985	Amorpha canescens	Sorghastrum nutans	Manhattan, KS				15	Kincaid 5 row cone planter	41	no	fine sandy loam	NA	1981-1990	other	1	Warm	perennial	no	Sorghastrum	1	C4			Trt=Ctr	no	Humid subtropical	sandy loam	0-15	drilled	1	4	0.6	4	1	6	1	36	0.510826	0.5	5.17423
13	846	10	hdt	1993	Posler et al.	IVDDM, CP	1985 IBF Switch	1982	1985	Desmanthus illinoensis	Panicum virgatum	Manhattan, KS				15	Kincaid 5 row cone planter	76	no	fine sandy loam	NA	1981-1990	Desmanthus	1	Warm	perennial	no	Panicum	1	C4			Trt=Ctr	no	Humid subtropical	sandy loam	0-15	drilled	5.2	4	1.5	4	1	6	1	36	1.24319	0.5	5.17423
13	847	11	hdt	1993	Posler et al.	IVDDM, CP	1985 IBF Sideoats	1982	1985	Desmanthus illinoensis	Bouteloua curtipendula	Manhattan, KS				15	Kincaid 5 row cone planter	76	no	fine sandy loam	NA	1981-1990	Desmanthus	1	Warm	perennial	no	Bouteloua	1	C4			Trt=Ctr	no	Humid subtropical	sandy loam	0-15	drilled	4.2	4	0.2	4	1	6	1	36	3.04452	0.5	5.17423
13	848	12	hdt	1993	Posler et al.	IVDDM, CP	1985 IBF Indiangrass	1982	1985	Desmanthus illinoensis	Sorghastrum nutans	Manhattan, KS				15	Kincaid 5 row cone planter	76	no	fine sandy loam	NA	1981-1990	Desmanthus	1	Warm	perennial	no	Sorghastrum	1	C4			Trt=Ctr	no	Humid subtropical	sandy loam	0-15	drilled	4.6	4	0.6	4	1	6	1	36	2.03688	0.5	5.17423
13	849	13	hdt	1993	Posler et al.	IVDDM, CP	1985 CSB Switch	1982	1985	Schrankia nuttallii	Panicum virgatum	Manhattan, KS				15	Kincaid 5 row cone planter	61	no	fine sandy loam	NA	1981-1990	other	1	Warm	perennial	no	Panicum	1	C4			Trt=Ctr	no	Humid subtropical	sandy loam	0-15	drilled	4.2	4	1.5	4	1	6	1	36	1.02962	0.5	5.17423
13	850	14	hdt	1993	Posler et al.	IVDDM, CP	1985 CSB Sideoats	1982	1985	Schrankia nuttallii	Bouteloua curtipendula	Manhattan, KS				15	Kincaid 5 row cone planter	61	no	fine sandy loam	NA	1981-1990	other	1	Warm	perennial	no	Bouteloua	1	C4			Trt=Ctr	no	Humid subtropical	sandy loam	0-15	drilled	4.4	4	0.2	4	1	6	1	36	3.09104	0.5	5.17423
13	851	15	hdt	1993	Posler et al.	IVDDM, CP	1985 CSB Indiangrass	1982	1985	Schrankia nuttallii	Sorghastrum nutans	Manhattan, KS				15	Kincaid 5 row cone planter	61	no	fine sandy loam	NA	1981-1990	other	1	Warm	perennial	no	Sorghastrum	1	C4			Trt=Ctr	no	Humid subtropical	sandy loam	0-15	drilled	4.8	4	0.6	4	1	6	1	36	2.07944	0.5	5.17423
13	852	16	hdt	1993	Posler et al.	IVDDM, CP	1985 CMV Switch	1982	1985	Astragalus cicer	Panicum virgatum	Manhattan, KS				15	Kincaid 5 row cone planter		no	fine sandy loam	NA	1981-1990	Astragalus	1	Warm	perennial	no	Panicum	1	C4			Trt=Ctr	no	Humid subtropical	sandy loam	0-15	drilled	3.5	4	1.5	4	1	6	1	36	0.847298	0.5	5.17423
13	853	17	hdt	1993	Posler et al.	IVDDM, CP	1985 CMV Sideoats	1982	1985	Astragalus cicer	Bouteloua curtipendula	Manhattan, KS				15	Kincaid 5 row cone planter		no	fine sandy loam	NA	1981-1990	Astragalus	1	Warm	perennial	no	Bouteloua	1	C4			Trt=Ctr	no	Humid subtropical	sandy loam	0-15	drilled	3.1	4	0.2	4	1	6	1	36	2.74084	0.5	5.17423
13	854	18	hdt	1993	Posler et al.	IVDDM, CP	1985 CMV Indiangrass	1982	1985	Astragalus cicer	Sorghastrum nutans	Manhattan, KS				15	Kincaid 5 row cone planter		no	fine sandy loam	NA	1981-1990	Astragalus	1	Warm	perennial	no	Sorghastrum	1	C4			Trt=Ctr	no	Humid subtropical	sandy loam	0-15	drilled	3.1	4	0.6	4	1	6	1	36	1.64223	0.5	5.17423
13	855	19	hdt	1993	Posler et al.	IVDDM, CP	1986 PPC Switch	1982	1986	Dalea purpurea	Panicum virgatum	Manhattan, KS				15	Kincaid 5 row cone planter	41	no	fine sandy loam	NA	1981-1990	Dalea	1	Warm	perennial	no	Panicum	1	C4			Trt=Ctr	no	Humid subtropical	sandy loam	0-15	drilled	4.9	4	3.6	4	1	6	1	36	0.308301	0.5	5.17423
13	856	20	hdt	1993	Posler et al.	IVDDM, CP	1986 PPC Sideoats	1982	1986	Dalea purpurea	Bouteloua curtipendula	Manhattan, KS				15	Kincaid 5 row cone planter	55	no	fine sandy loam	NA	1981-1990	Dalea	1	Warm	perennial	no	Bouteloua	1	C4			Trt=Ctr	no	Humid subtropical	sandy loam	0-15	drilled	3.4	4	0.3	4	1	6	1	36	2.42775	0.5	5.17423
13	857	21	hdt	1993	Posler et al.	IVDDM, CP	1986 PPC Indiangrass	1982	1986	Dalea purpurea	Sorghastrum nutans	Manhattan, KS				15	Kincaid 5 row cone planter	40	no	fine sandy loam	NA	1981-1990	Dalea	1	Warm	perennial	no	Sorghastrum	1	C4			Trt=Ctr	no	Humid subtropical	sandy loam	0-15	drilled	4.5	4	1.1	4	1	6	1	36	1.40877	0.5	5.17423
13	858	22	hdt	1993	Posler et al.	IVDDM, CP	1986 RHL Switch	1982	1986	Lespedeza capitata	Panicum virgatum	Manhattan, KS				15	Kincaid 5 row cone planter	74	no	fine sandy loam	NA	1981-1990	Lespedeza	1	Warm	perennial	no	Panicum	1	C4			Trt=Ctr	no	Humid subtropical	sandy loam	0-15	drilled	4.3	4	3.6	4	1	6	1	36	0.177681	0.5	5.17423
13	859	23	hdt	1993	Posler et al.	IVDDM, CP	1986 RHL Sideoats	1982	1986	Lespedeza capitata	Bouteloua curtipendula	Manhattan, KS				15	Kincaid 5 row cone planter	77	no	fine sandy loam	NA	1981-1990	Lespedeza	1	Warm	perennial	no	Bouteloua	1	C4			Trt=Ctr	no	Humid subtropical	sandy loam	0-15	drilled	3.1	4	0.3	4	1	6	1	36	2.33537	0.5	5.17423
13	860	24	hdt	1993	Posler et al.	IVDDM, CP	1986 RHL Indiangrass	1982	1986	Lespedeza capitata	Sorghastrum nutans	Manhattan, KS				15	Kincaid 5 row cone planter	56	no	fine sandy loam	NA	1981-1990	Lespedeza	1	Warm	perennial	no	Sorghastrum	1	C4			Trt=Ctr	no	Humid subtropical	sandy loam	0-15	drilled	3.2	4	1.1	4	1	6	1	36	1.06784	0.5	5.17423
13	861	25	hdt	1993	Posler et al.	IVDDM, CP	1986 LP Switch	1982	1986	Amorpha canescens	Panicum virgatum	Manhattan, KS				15	Kincaid 5 row cone planter	17	no	fine sandy loam	NA	1981-1990	other	1	Warm	perennial	no	Panicum	1	C4			Trt=Ctr	no	Humid subtropical	sandy loam	0-15	drilled	3.6	4	3.6	4	1	6	1	36	0	0.5	5.17423
13	862	26	hdt	1993	Posler et al.	IVDDM, CP	1986 LP Sideoats	1982	1986	Amorpha canescens	Bouteloua curtipendula	Manhattan, KS				15	Kincaid 5 row cone planter	64	no	fine sandy loam	NA	1981-1990	other	1	Warm	perennial	no	Bouteloua	1	C4			Trt=Ctr	no	Humid subtropical	sandy loam	0-15	drilled	0.6	4	0.3	4	1	6	1	36	0.693147	0.5	5.17423
13	863	27	hdt	1993	Posler et al.	IVDDM, CP	1986 LP Indiangrass	1982	1986	Amorpha canescens	Sorghastrum nutans	Manhattan, KS				15	Kincaid 5 row cone planter	45	no	fine sandy loam	NA	1981-1990	other	1	Warm	perennial	no	Sorghastrum	1	C4			Trt=Ctr	no	Humid subtropical	sandy loam	0-15	drilled	1.7	4	1.1	4	1	6	1	36	0.435318	0.5	5.17423
13	864	28	hdt	1993	Posler et al.	IVDDM, CP	1986 IBF Switch	1982	1986	Desmanthus illinoensis	Panicum virgatum	Manhattan, KS				15	Kincaid 5 row cone planter	36	no	fine sandy loam	NA	1981-1990	Desmanthus	1	Warm	perennial	no	Panicum	1	C4			Trt=Ctr	no	Humid subtropical	sandy loam	0-15	drilled	5.9	4	3.6	4	1	6	1	36	0.494019	0.5	5.17423
13	865	29	hdt	1993	Posler et al.	IVDDM, CP	1986 IBF Sideoats	1982	1986	Desmanthus illinoensis	Bouteloua curtipendula	Manhattan, KS				15	Kincaid 5 row cone planter	56	no	fine sandy loam	NA	1981-1990	Desmanthus	1	Warm	perennial	no	Bouteloua	1	C4			Trt=Ctr	no	Humid subtropical	sandy loam	0-15	drilled	2.3	4	0.3	4	1	6	1	36	2.03688	0.5	5.17423
13	866	30	hdt	1993	Posler et al.	IVDDM, CP	1986 IBF Indiangrass	1982	1986	Desmanthus illinoensis	Sorghastrum nutans	Manhattan, KS				15	Kincaid 5 row cone planter	77	no	fine sandy loam	NA	1981-1990	Desmanthus	1	Warm	perennial	no	Sorghastrum	1	C4			Trt=Ctr	no	Humid subtropical	sandy loam	0-15	drilled	2.2	4	1.1	4	1	6	1	36	0.693147	0.5	5.17423
13	867	31	hdt	1993	Posler et al.	IVDDM, CP	1986 CSB Switch	1982	1986	Schrankia nuttallii	Panicum virgatum	Manhattan, KS				15	Kincaid 5 row cone planter	38	no	fine sandy loam	NA	1981-1990	other	1	Warm	perennial	no	Panicum	1	C4			Trt=Ctr	no	Humid subtropical	sandy loam	0-15	drilled	5.1	4	3.6	4	1	6	1	36	0.348307	0.5	5.17423
13	868	32	hdt	1993	Posler et al.	IVDDM, CP	1986 CSB Sideoats	1982	1986	Schrankia nuttallii	Bouteloua curtipendula	Manhattan, KS				15	Kincaid 5 row cone planter	46	no	fine sandy loam	NA	1981-1990	other	1	Warm	perennial	no	Bouteloua	1	C4			Trt=Ctr	no	Humid subtropical	sandy loam	0-15	drilled	3.7	4	0.3	4	1	6	1	36	2.51231	0.5	5.17423
13	869	33	hdt	1993	Posler et al.	IVDDM, CP	1986 CSB Indiangrass	1982	1986	Schrankia nuttallii	Sorghastrum nutans	Manhattan, KS				15	Kincaid 5 row cone planter	48	no	fine sandy loam	NA	1981-1990	other	1	Warm	perennial	no	Sorghastrum	1	C4			Trt=Ctr	no	Humid subtropical	sandy loam	0-15	drilled	4.3	4	1.1	4	1	6	1	36	1.3633	0.5	5.17423
13	870	34	hdt	1993	Posler et al.	IVDDM, CP	1986 CMV Switch	1982	1986	Astragalus cicer	Panicum virgatum	Manhattan, KS				15	Kincaid 5 row cone planter		no	fine sandy loam	NA	1981-1990	Astragalus	1	Warm	perennial	no	Panicum	1	C4			Trt=Ctr	no	Humid subtropical	sandy loam	0-15	drilled	4.6	4	3.6	4	1	6	1	36	0.245122	0.5	5.17423
13	871	35	hdt	1993	Posler et al.	IVDDM, CP	1986 CMV Sideoats	1982	1986	Astragalus cicer	Bouteloua curtipendula	Manhattan, KS				15	Kincaid 5 row cone planter		no	fine sandy loam	NA	1981-1990	Astragalus	1	Warm	perennial	no	Bouteloua	1	C4			Trt=Ctr	no	Humid subtropical	sandy loam	0-15	drilled	4.3	4	0.3	4	1	6	1	36	2.66259	0.5	5.17423
13	872	36	hdt	1993	Posler et al.	IVDDM, CP	1986 CMV Indiangrass	1982	1986	Astragalus cicer	Sorghastrum nutans	Manhattan, KS				15	Kincaid 5 row cone planter		no	fine sandy loam	NA	1981-1990	Astragalus	1	Warm	perennial	no	Sorghastrum	1	C4			Trt=Ctr	no	Humid subtropical	sandy loam	0-15	drilled	4.4	4	1.1	4	1	6	1	36	1.38629	0.5	5.17423
14	873	1	oz	1995	Adjei	CP	variety = Dekalb FS 25A	1990	1990-1991	Leucaena leucocephala	Sorghum spp.	St. Croix, Virgun Islands	60	triple superphosphate, sulfate of potash at rate of 0-17-50 kg/ha N-P-K	49	50	direct-seeded	8.20896	no	Fredensborg clay (fine carbonatic, isohyperthermic, Typic Rendolls Mollisols)	1st	1981-1990	other	1	Warm	perennial	no	other	1	C4	8-100		Trt<Ctr	no	Tropical rainforest	clay loam	46-90	drilled	13.4	3	14.7	3	1	4	1	16	-0.0925928		4
14	874	2	oz	1995	Adjei	CP	variety = Dekalb FS 25A	1990	1990-1991	Desmanthus virgatus	Sorghum spp.	St. Croix, Virgun Islands	60	triple superphosphate, sulfate of potash at rate of 0-17-50 kg/ha N-P-K	49	50	direct-seeded	17.2932	no	Fredensborg clay (fine carbonatic, isohyperthermic, Typic Rendolls Mollisols)	1st	1981-1990	Desmanthus	1	Warm	perennial	no	other	1	C4	8-100		Trt<Ctr	no	Tropical rainforest	clay loam	46-90	drilled	13.3	3	14.7	3	1	4	1	16	-0.100083		4
14	875	3	oz	1995	Adjei	CP	variety = Dekalb FS 25A	1991	1991-1992	Leucaena leucocephala	Sorghum spp.	St. Croix, Virgun Islands	60	triple superphosphate, sulfate of potash at rate of 0-17-50 kg/ha N-P-K	49	50	direct-seeded	68.1818	no	Fredensborg clay (fine carbonatic, isohyperthermic, Typic Rendolls Mollisols)	1st	1991-2000	other	1	Warm	perennial	no	other	1	C4	8-100		Trt<Ctr	no	Tropical rainforest	clay loam	46-90	drilled	6.6	3	12.6	3	1	4	1	16	-0.646627		4
14	876	4	oz	1995	Adjei	CP	variety = Dekalb FS 25A	1991	1991-1992	Desmanthus virgatus	Sorghum spp.	St. Croix, Virgun Islands	60	triple superphosphate, sulfate of potash at rate of 0-17-50 kg/ha N-P-K	49	50	direct-seeded	34.2466	no	Fredensborg clay (fine carbonatic, isohyperthermic, Typic Rendolls Mollisols)	1st	1991-2000	Desmanthus	1	Warm	perennial	no	other	1	C4	8-100		Trt<Ctr	no	Tropical rainforest	clay loam	46-90	drilled	7.3	3	12.6	3	1	4	1	16	-0.545822		4
14	877	5	oz	1995	Adjei	CP	variety = PR 5BR	1990	1990-1991	Leucaena leucocephala	Sorghum spp.	St. Croix, Virgun Islands	60	triple superphosphate, sulfate of potash at rate of 0-17-50 kg/ha N-P-K	49	50	direct-seeded	2.53165	no	Fredensborg clay (fine carbonatic, isohyperthermic, Typic Rendolls Mollisols)	1st	1981-1990	other	1	Warm	perennial	no	other	1	C4	8-100		Trt<Ctr	no	Tropical rainforest	clay loam	46-90	drilled	15.8	3	14.7	3	1	4	1	16	0.0721624		4
14	878	6	oz	1995	Adjei	CP	variety = PR 5BR	1990	1990-1991	Desmanthus virgatus	Sorghum spp.	St. Croix, Virgun Islands	60	triple superphosphate, sulfate of potash at rate of 0-17-50 kg/ha N-P-K	49	50	direct-seeded	97.006	no	Fredensborg clay (fine carbonatic, isohyperthermic, Typic Rendolls Mollisols)	1st	1981-1990	Desmanthus	1	Warm	perennial	no	other	1	C4	8-100		Trt<Ctr	no	Tropical rainforest	clay loam	46-90	drilled	16.7	3	14.7	3	1	4	1	16	0.127561		4
14	879	7	oz	1995	Adjei	CP	variety = PR 5BR	1991	1991-1992	Leucaena leucocephala	Sorghum spp.	St. Croix, Virgun Islands	60	triple superphosphate, sulfate of potash at rate of 0-17-50 kg/ha N-P-K	49	50	direct-seeded	66.6667	no	Fredensborg clay (fine carbonatic, isohyperthermic, Typic Rendolls Mollisols)	1st	1991-2000	other	1	Warm	perennial	no	other	1	C4	8-100		Trt<Ctr	no	Tropical rainforest	clay loam	46-90	drilled	7.2	3	9.5	3	1	4	1	16	-0.277211		4
14	880	8	oz	1995	Adjei	CP	variety = PR 5BR	1991	1991-1992	Desmanthus virgatus	Sorghum spp.	St. Croix, Virgun Islands	60	triple superphosphate, sulfate of potash at rate of 0-17-50 kg/ha N-P-K	49	50	direct-seeded	41.0959	no	Fredensborg clay (fine carbonatic, isohyperthermic, Typic Rendolls Mollisols)	1st	1991-2000	Desmanthus	1	Warm	perennial	no	other	1	C4	8-100		Trt<Ctr	no	Tropical rainforest	clay loam	46-90	drilled	7.3	3	9.5	3	1	4	1	16	-0.263417		4
14	881	9	oz	1995	Adjei	CP	variety = Haygrazer	1990	1990-1991	Leucaena leucocephala	Sorghum x drummondii	St. Croix, Virgun Islands	60	triple superphosphate, sulfate of potash at rate of 0-17-50 kg/ha N-P-K	49	50	direct-seeded	2.8169	no	Fredensborg clay (fine carbonatic, isohyperthermic, Typic Rendolls Mollisols)	1st	1981-1990	other	1	Warm	perennial	no	other	1	C4	8-100		Trt<Ctr	no	Tropical rainforest	clay loam	46-90	drilled	14.2	3	13.3	3	1	4	1	16	0.0654779		4
14	882	10	oz	1995	Adjei	CP	variety = Haygrazer	1990	1990-1991	Desmanthus virgatus	Sorghum x drummondii	St. Croix, Virgun Islands	60	triple superphosphate, sulfate of potash at rate of 0-17-50 kg/ha N-P-K	49	50	direct-seeded	4.08163	no	Fredensborg clay (fine carbonatic, isohyperthermic, Typic Rendolls Mollisols)	1st	1981-1990	Desmanthus	1	Warm	perennial	no	other	1	C4	8-100		Trt<Ctr	no	Tropical rainforest	clay loam	46-90	drilled	14.7	3	13.3	3	1	4	1	16	0.100083		4
14	883	11	oz	1995	Adjei	CP	variety = Haygrazer	1991	1991-1992	Leucaena leucocephala	Sorghum x drummondii	St. Croix, Virgun Islands	60	triple superphosphate, sulfate of potash at rate of 0-17-50 kg/ha N-P-K	49	50	direct-seeded	50.6024	no	Fredensborg clay (fine carbonatic, isohyperthermic, Typic Rendolls Mollisols)	1st	1991-2000	other	1	Warm	perennial	no	other	1	C4	8-100		Trt<Ctr	no	Tropical rainforest	clay loam	46-90	drilled	8.3	3	12.4	3	1	4	1	16	-0.401441		4
14	884	12	oz	1995	Adjei	CP	variety = Haygrazer	1991	1991-1992	Desmanthus virgatus	Sorghum x drummondii	St. Croix, Virgun Islands	60	triple superphosphate, sulfate of potash at rate of 0-17-50 kg/ha N-P-K	49	50	direct-seeded	30	no	Fredensborg clay (fine carbonatic, isohyperthermic, Typic Rendolls Mollisols)	1st	1991-2000	Desmanthus	1	Warm	perennial	no	other	1	C4	8-100		Trt<Ctr	no	Tropical rainforest	clay loam	46-90	drilled	8	3	12.4	3	1	4	1	16	-0.438255		4
14	885	13	oz	1995	Adjei	CP	varieties = Tift 23A x N14,N23,N74	1990	1990-1991	Leucaena leucocephala	Pennisetum glaucum x P. purpureum	St. Croix, Virgun Islands	60	triple superphosphate, sulfate of potash at rate of 0-17-50 kg/ha N-P-K	49	50	direct-seeded	4.82456	no	Fredensborg clay (fine carbonatic, isohyperthermic, Typic Rendolls Mollisols)	1st	1981-1990	other	1	Warm	perennial	no	Pennisetum	1	C4	8-100		Trt<Ctr	no	Tropical rainforest	clay loam	46-90	drilled	13.4	3	25.9	3	1	4	1	16	-0.658988		4
14	886	14	oz	1995	Adjei	CP	varieties = Tift 23A x N14,N23,N74	1990	1990-1991	Desmanthus virgatus	Pennisetum glaucum x P. purpureum	St. Croix, Virgun Islands	60	triple superphosphate, sulfate of potash at rate of 0-17-50 kg/ha N-P-K	49	50	direct-seeded	12.3853	no	Fredensborg clay (fine carbonatic, isohyperthermic, Typic Rendolls Mollisols)	1st	1981-1990	Desmanthus	1	Warm	perennial	no	Pennisetum	1	C4	8-100		Trt<Ctr	no	Tropical rainforest	clay loam	46-90	drilled	13.9	3	25.9	3	1	4	1	16	-0.622354		4
14	887	15	oz	1995	Adjei	CP	varieties = Tift 23A x N14,N23,N74	1990	1991-1992	Leucaena leucocephala	Pennisetum glaucum x P. purpureum	St. Croix, Virgun Islands	60	triple superphosphate, sulfate of potash at rate of 0-17-50 kg/ha N-P-K	49	50	direct-seeded	30.2326	no	Fredensborg clay (fine carbonatic, isohyperthermic, Typic Rendolls Mollisols)	1st	1981-1990	other	1	Warm	perennial	no	Pennisetum	1	C4	8-100		Trt<Ctr	no	Tropical rainforest	clay loam	46-90	drilled	5.5	3	7.8	3	1	4	1	16	-0.349376		4
14	888	16	oz	1995	Adjei	CP	varieties = Tift 23A x N14,N23,N74	1990	1991-1992	Desmanthus virgatus	Pennisetum glaucum x P. purpureum	St. Croix, Virgun Islands	60	triple superphosphate, sulfate of potash at rate of 0-17-50 kg/ha N-P-K	49	50	direct-seeded	17.9245	no	Fredensborg clay (fine carbonatic, isohyperthermic, Typic Rendolls Mollisols)	1st	1981-1990	Desmanthus	1	Warm	perennial	no	Pennisetum	1	C4	8-100		Trt<Ctr	no	Tropical rainforest	clay loam	46-90	drilled	5.9	3	7.8	3	1	4	1	16	-0.279171		4
15	889	1	oz	1995	George et al.	NR	variety = 'Polara'	1991	1991	Melilotus albus	Panicum virgatum	Ames, IA	0	75 kg P ha-1	0	15	interseeded with no-till seeder	8	no	Webster silty clay loam (fine-loamy, mixed, mesic Typic Haplaquoll)	2nd	1991-2000	Melilotus	1	Cool	biennial	yes	Panicum	1	C4	0	N=0	Trt=Ctr	no	Humid continental	silty clay loam	0-15	drilled	1.55	4	1.54	4	4	11	3	308	0.00647251		16.1611
15	890	2	oz	1995	George et al.	NR	variety = 'Madrid'	1991	1991	Melilotus officianalis	Panicum virgatum	Ames, IA	0	75 kg P ha-1	0	15	interseeded with no-till seeder	10	no	Webster silty clay loam (fine-loamy, mixed, mesic Typic Haplaquoll)	2nd	1991-2000	Melilotus	1	Cool	biennial	yes	Panicum	1	C4	0	N=0	Trt=Ctr	no	Humid continental	silty clay loam	0-15	drilled	1.67	4	1.54	4	4	11	3	308	0.0810412		16.1611
15	891	3	oz	1995	George et al.	NR	variety = 'Norcen'	1991	1991	Lotus corniculatus	Panicum virgatum	Ames, IA	0	75 kg P ha-1	0	15	interseeded with no-till seeder	6	no	Webster silty clay loam (fine-loamy, mixed, mesic Typic Haplaquoll)	2nd	1991-2000	Lotus	1	Cool	perennial	yes	Panicum	1	C4	0	N=0	Trt=Ctr	no	Humid continental	silty clay loam	0-15	drilled	1.59	4	1.54	4	4	11	3	308	0.0319516		16.1611
15	892	4	oz	1995	George et al.	NR	variety = 'Fergus'	1991	1991	Lotus corniculatus	Panicum virgatum	Ames, IA	0	75 kg P ha-1	0	15	interseeded with no-till seeder	1	no	Webster silty clay loam (fine-loamy, mixed, mesic Typic Haplaquoll)	2nd	1991-2000	Lotus	1	Cool	perennial	yes	Panicum	1	C4	0	N=0	Trt=Ctr	no	Humid continental	silty clay loam	0-15	drilled	1.6	4	1.54	4	4	11	3	308	0.0382212		16.1611
15	893	5	oz	1995	George et al.	NR	variety = 'Apollo Supreme'	1991	1991	Medicago sativa	Panicum virgatum	Ames, IA	0	75 kg P ha-1	0	15	interseeded with no-till seeder	8	no	Webster silty clay loam (fine-loamy, mixed, mesic Typic Haplaquoll)	2nd	1991-2000	Medicago	1	Cool	perennial	yes	Panicum	1	C4	0	N=0	Trt=Ctr	no	Humid continental	silty clay loam	0-15	drilled	1.6	4	1.54	4	4	11	3	308	0.0382212		16.1611
15	894	6	oz	1995	George et al.	NR	variety = 'Alfagraze'	1991	1991	Medicago sativa	Panicum virgatum	Ames, IA	0	75 kg P ha-1	0	15	interseeded with no-till seeder	7	no	Webster silty clay loam (fine-loamy, mixed, mesic Typic Haplaquoll)	2nd	1991-2000	Medicago	1	Cool	perennial	yes	Panicum	1	C4	0	N=0	Trt=Ctr	no	Humid continental	silty clay loam	0-15	drilled	1.48	4	1.54	4	4	11	3	308	-0.0397403		16.1611
15	895	7	oz	1995	George et al.	NR	variety = 'Mammoth'	1991	1991	Trifolium pratense	Panicum virgatum	Ames, IA	0	75 kg P ha-1	0	15	interseeded with no-till seeder	3	no	Webster silty clay loam (fine-loamy, mixed, mesic Typic Haplaquoll)	2nd	1991-2000	Trifolium	1	Cool	perennial	yes	Panicum	1	C4	0	N=0	Trt=Ctr	no	Humid continental	silty clay loam	0-15	drilled	1.72	4	1.54	4	4	11	3	308	0.110542		16.1611
15	896	8	oz	1995	George et al.	NR	variety = 'Redland II'	1991	1991	Trifolium pratense	Panicum virgatum	Ames, IA	0	75 kg P ha-1	0	15	interseeded with no-till seeder	11	no	Webster silty clay loam (fine-loamy, mixed, mesic Typic Haplaquoll)	2nd	1991-2000	Trifolium	1	Cool	perennial	yes	Panicum	1	C4	0	N=0	Trt=Ctr	no	Humid continental	silty clay loam	0-15	drilled	1.55	4	1.54	4	4	11	3	308	0.00647251		16.1611
15	897	9	oz	1995	George et al.	NR	Emerald crownvetch	1991	1991	Coronilla varia	Panicum virgatum	Ames, IA	0	75 kg P ha-1	0	15	interseeded with no-till seeder	0	no	Webster silty clay loam (fine-loamy, mixed, mesic Typic Haplaquoll)	2nd	1991-2000	Coronilla	1	Warm	perennial	yes	Panicum	1	C4	0	N=0	Trt=Ctr	no	Humid continental	silty clay loam	0-15	drilled	1.64	4	1.54	4	4	11	3	308	0.0629138		16.1611
15	898	10	oz	1995	George et al.	NR	hairy vetch	1991	1991	Vicia villosa	Panicum virgatum	Ames, IA	0	75 kg P ha-1	0	15	interseeded with no-till seeder	38	no	Webster silty clay loam (fine-loamy, mixed, mesic Typic Haplaquoll)	2nd	1991-2000	Vicia	1	Cool	annual	yes	Panicum	1	C4	0	N=0	Trt=Ctr	no	Humid continental	silty clay loam	0-15	drilled	2.05	4	1.54	4	4	11	3	308	0.286057		16.1611
15	899	11	oz	1995	George et al.	NR	Norcen/Redland II mix	1991	1991	Lotus corniculatus+Trifolimn pratene	Panicum virgatum	Ames, IA	0	75 kg P ha-1	0	15	interseeded with no-till seeder	7	no	Webster silty clay loam (fine-loamy, mixed, mesic Typic Haplaquoll)	2nd	1991-2000	>1 genus	2	Cool	perennial	yes	Panicum	1	C4	0	N=0	Trt=Ctr	no	Humid continental	silty clay loam	0-15	drilled	1.44	4	1.54	4	4	11	3	308	-0.0671393		16.1611
15	900	12	oz	1995	George et al.	NR	variety = 'Polara'	1991	1991	Melilotus albus	Panicum virgatum	Ames, IA	60	75 kg P ha-1	0	15	interseeded with no-till seeder	8	no	Webster silty clay loam (fine-loamy, mixed, mesic Typic Haplaquoll)	2nd	1991-2000	Melilotus	1	Cool	biennial	yes	Panicum	1	C4	8-100		Trt<Ctr	no	Humid continental	silty clay loam	0-15	drilled	1.55	4	2	4	4	11	3	308	-0.254892		16.1611
15	901	13	oz	1995	George et al.	NR	variety = 'Madrid'	1991	1991	Melilotus officianalis	Panicum virgatum	Ames, IA	60	75 kg P ha-1	0	15	interseeded with no-till seeder	10	no	Webster silty clay loam (fine-loamy, mixed, mesic Typic Haplaquoll)	2nd	1991-2000	Melilotus	1	Cool	biennial	yes	Panicum	1	C4	8-100		Trt<Ctr	no	Humid continental	silty clay loam	0-15	drilled	1.67	4	2	4	4	11	3	308	-0.180324		16.1611
15	902	14	oz	1995	George et al.	NR	variety = 'Norcen'	1991	1991	Lotus corniculatus	Panicum virgatum	Ames, IA	60	75 kg P ha-1	0	15	interseeded with no-till seeder	6	no	Webster silty clay loam (fine-loamy, mixed, mesic Typic Haplaquoll)	2nd	1991-2000	Lotus	1	Cool	perennial	yes	Panicum	1	C4	8-100		Trt<Ctr	no	Humid continental	silty clay loam	0-15	drilled	1.59	4	2	4	4	11	3	308	-0.229413		16.1611
15	903	15	oz	1995	George et al.	NR	variety = 'Fergus'	1991	1991	Lotus corniculatus	Panicum virgatum	Ames, IA	60	75 kg P ha-1	0	15	interseeded with no-till seeder	1	no	Webster silty clay loam (fine-loamy, mixed, mesic Typic Haplaquoll)	2nd	1991-2000	Lotus	1	Cool	perennial	yes	Panicum	1	C4	8-100		Trt<Ctr	no	Humid continental	silty clay loam	0-15	drilled	1.6	4	2	4	4	11	3	308	-0.223144		16.1611
15	904	16	oz	1995	George et al.	NR	variety = 'Apollo Supreme'	1991	1991	Medicago sativa	Panicum virgatum	Ames, IA	60	75 kg P ha-1	0	15	interseeded with no-till seeder	8	no	Webster silty clay loam (fine-loamy, mixed, mesic Typic Haplaquoll)	2nd	1991-2000	Medicago	1	Cool	perennial	yes	Panicum	1	C4	8-100		Trt<Ctr	no	Humid continental	silty clay loam	0-15	drilled	1.6	4	2	4	4	11	3	308	-0.223144		16.1611
15	905	17	oz	1995	George et al.	NR	variety = 'Alfagraze'	1991	1991	Medicago sativa	Panicum virgatum	Ames, IA	60	75 kg P ha-1	0	15	interseeded with no-till seeder	7	no	Webster silty clay loam (fine-loamy, mixed, mesic Typic Haplaquoll)	2nd	1991-2000	Medicago	1	Cool	perennial	yes	Panicum	1	C4	8-100		Trt<Ctr	no	Humid continental	silty clay loam	0-15	drilled	1.48	4	2	4	4	11	3	308	-0.301105		16.1611
15	906	18	oz	1995	George et al.	NR	variety = 'Mammoth'	1991	1991	Trifolium pratense	Panicum virgatum	Ames, IA	60	75 kg P ha-1	0	15	interseeded with no-till seeder	3	no	Webster silty clay loam (fine-loamy, mixed, mesic Typic Haplaquoll)	2nd	1991-2000	Trifolium	1	Cool	perennial	yes	Panicum	1	C4	8-100		Trt<Ctr	no	Humid continental	silty clay loam	0-15	drilled	1.72	4	2	4	4	11	3	308	-0.150823		16.1611
15	907	19	oz	1995	George et al.	NR	variety = 'Redland II'	1991	1991	Trifolium pratense	Panicum virgatum	Ames, IA	60	75 kg P ha-1	0	15	interseeded with no-till seeder	11	no	Webster silty clay loam (fine-loamy, mixed, mesic Typic Haplaquoll)	2nd	1991-2000	Trifolium	1	Cool	perennial	yes	Panicum	1	C4	8-100		Trt<Ctr	no	Humid continental	silty clay loam	0-15	drilled	1.55	4	2	4	4	11	3	308	-0.254892		16.1611
15	908	20	oz	1995	George et al.	NR	Emerald crownvetch	1991	1991	Coronilla varia	Panicum virgatum	Ames, IA	60	75 kg P ha-1	0	15	interseeded with no-till seeder	0	no	Webster silty clay loam (fine-loamy, mixed, mesic Typic Haplaquoll)	2nd	1991-2000	Coronilla	1	Warm	perennial	yes	Panicum	1	C4	8-100		Trt<Ctr	no	Humid continental	silty clay loam	0-15	drilled	1.64	4	2	4	4	11	3	308	-0.198451		16.1611
15	909	21	oz	1995	George et al.	NR	hairy vetch	1991	1991	Vicia villosa	Panicum virgatum	Ames, IA	60	75 kg P ha-1	0	15	interseeded with no-till seeder	38	no	Webster silty clay loam (fine-loamy, mixed, mesic Typic Haplaquoll)	2nd	1991-2000	Vicia	1	Cool	annual	yes	Panicum	1	C4	8-100		Trt<Ctr	no	Humid continental	silty clay loam	0-15	drilled	2.05	4	2	4	4	11	3	308	0.0246926		16.1611
15	910	22	oz	1995	George et al.	NR	Norcen/Redland II mix	1991	1991	Lotus corniculatus+Trifolimn pratene	Panicum virgatum	Ames, IA	60	75 kg P ha-1	0	15	interseeded with no-till seeder	7	no	Webster silty clay loam (fine-loamy, mixed, mesic Typic Haplaquoll)	2nd	1991-2000	>1 genus	2	Cool	perennial	yes	Panicum	1	C4	8-100		Trt<Ctr	no	Humid continental	silty clay loam	0-15	drilled	1.44	4	2	4	4	11	3	308	-0.328504		16.1611
15	911	23	oz	1995	George et al.	NR	variety = 'Polara'	1991	1991	Melilotus albus	Panicum virgatum	Ames, IA	120	75 kg P ha-1	0	15	interseeded with no-till seeder	8	no	Webster silty clay loam (fine-loamy, mixed, mesic Typic Haplaquoll)	2nd	1991-2000	Melilotus	1	Cool	biennial	yes	Panicum	1	C4	101-200	N>=100	Trt<Ctr	no	Humid continental	silty clay loam	0-15	drilled	1.55	4	2.81	4	4	11	3	308	-0.59493		16.1611
15	912	24	oz	1995	George et al.	NR	variety = 'Madrid'	1991	1991	Melilotus officianalis	Panicum virgatum	Ames, IA	120	75 kg P ha-1	0	15	interseeded with no-till seeder	10	no	Webster silty clay loam (fine-loamy, mixed, mesic Typic Haplaquoll)	2nd	1991-2000	Melilotus	1	Cool	biennial	yes	Panicum	1	C4	101-200	N>=100	Trt<Ctr	no	Humid continental	silty clay loam	0-15	drilled	1.67	4	2.81	4	4	11	3	308	-0.520361		16.1611
15	913	25	oz	1995	George et al.	NR	variety = 'Norcen'	1991	1991	Lotus corniculatus	Panicum virgatum	Ames, IA	120	75 kg P ha-1	0	15	interseeded with no-till seeder	6	no	Webster silty clay loam (fine-loamy, mixed, mesic Typic Haplaquoll)	2nd	1991-2000	Lotus	1	Cool	perennial	yes	Panicum	1	C4	101-200	N>=100	Trt<Ctr	no	Humid continental	silty clay loam	0-15	drilled	1.59	4	2.81	4	4	11	3	308	-0.56945		16.1611
15	914	26	oz	1995	George et al.	NR	variety = 'Fergus'	1991	1991	Lotus corniculatus	Panicum virgatum	Ames, IA	120	75 kg P ha-1	0	15	interseeded with no-till seeder	1	no	Webster silty clay loam (fine-loamy, mixed, mesic Typic Haplaquoll)	2nd	1991-2000	Lotus	1	Cool	perennial	yes	Panicum	1	C4	101-200	N>=100	Trt<Ctr	no	Humid continental	silty clay loam	0-15	drilled	1.6	4	2.81	4	4	11	3	308	-0.563181		16.1611
15	915	27	oz	1995	George et al.	NR	variety = 'Apollo Supreme'	1991	1991	Medicago sativa	Panicum virgatum	Ames, IA	120	75 kg P ha-1	0	15	interseeded with no-till seeder	8	no	Webster silty clay loam (fine-loamy, mixed, mesic Typic Haplaquoll)	2nd	1991-2000	Medicago	1	Cool	perennial	yes	Panicum	1	C4	101-200	N>=100	Trt<Ctr	no	Humid continental	silty clay loam	0-15	drilled	1.6	4	2.81	4	4	11	3	308	-0.563181		16.1611
15	916	28	oz	1995	George et al.	NR	variety = 'Alfagraze'	1991	1991	Medicago sativa	Panicum virgatum	Ames, IA	120	75 kg P ha-1	0	15	interseeded with no-till seeder	7	no	Webster silty clay loam (fine-loamy, mixed, mesic Typic Haplaquoll)	2nd	1991-2000	Medicago	1	Cool	perennial	yes	Panicum	1	C4	101-200	N>=100	Trt<Ctr	no	Humid continental	silty clay loam	0-15	drilled	1.48	4	2.81	4	4	11	3	308	-0.641142		16.1611
15	917	29	oz	1995	George et al.	NR	variety = 'Mammoth'	1991	1991	Trifolium pratense	Panicum virgatum	Ames, IA	120	75 kg P ha-1	0	15	interseeded with no-till seeder	3	no	Webster silty clay loam (fine-loamy, mixed, mesic Typic Haplaquoll)	2nd	1991-2000	Trifolium	1	Cool	perennial	yes	Panicum	1	C4	101-200	N>=100	Trt<Ctr	no	Humid continental	silty clay loam	0-15	drilled	1.72	4	2.81	4	4	11	3	308	-0.49086		16.1611
15	918	30	oz	1995	George et al.	NR	variety = 'Redland II'	1991	1991	Trifolium pratense	Panicum virgatum	Ames, IA	120	75 kg P ha-1	0	15	interseeded with no-till seeder	11	no	Webster silty clay loam (fine-loamy, mixed, mesic Typic Haplaquoll)	2nd	1991-2000	Trifolium	1	Cool	perennial	yes	Panicum	1	C4	101-200	N>=100	Trt<Ctr	no	Humid continental	silty clay loam	0-15	drilled	1.55	4	2.81	4	4	11	3	308	-0.59493		16.1611
15	919	31	oz	1995	George et al.	NR	Emerald crownvetch	1991	1991	Coronilla varia	Panicum virgatum	Ames, IA	120	75 kg P ha-1	0	15	interseeded with no-till seeder	0	no	Webster silty clay loam (fine-loamy, mixed, mesic Typic Haplaquoll)	2nd	1991-2000	Coronilla	1	Warm	perennial	yes	Panicum	1	C4	101-200	N>=100	Trt<Ctr	no	Humid continental	silty clay loam	0-15	drilled	1.64	4	2.81	4	4	11	3	308	-0.538488		16.1611
15	920	32	oz	1995	George et al.	NR	hairy vetch	1991	1991	Vicia villosa	Panicum virgatum	Ames, IA	120	75 kg P ha-1	0	15	interseeded with no-till seeder	38	no	Webster silty clay loam (fine-loamy, mixed, mesic Typic Haplaquoll)	2nd	1991-2000	Vicia	1	Cool	annual	yes	Panicum	1	C4	101-200	N>=100	Trt<Ctr	no	Humid continental	silty clay loam	0-15	drilled	2.05	4	2.81	4	4	11	3	308	-0.315345		16.1611
15	921	33	oz	1995	George et al.	NR	Norcen/Redland II mix	1991	1991	Lotus corniculatus+Trifolimn pratene	Panicum virgatum	Ames, IA	120	75 kg P ha-1	0	15	interseeded with no-till seeder	7	no	Webster silty clay loam (fine-loamy, mixed, mesic Typic Haplaquoll)	2nd	1991-2000	>1 genus	2	Cool	perennial	yes	Panicum	1	C4	101-200	N>=100	Trt<Ctr	no	Humid continental	silty clay loam	0-15	drilled	1.44	4	2.81	4	4	11	3	308	-0.668541		16.1611
15	922	34	oz	1995	George et al.	NR	variety = 'Polara'	1991	1991	Melilotus albus	Panicum virgatum	Ames, IA	240	75 kg P ha-1	0	15	interseeded with no-till seeder	8	no	Webster silty clay loam (fine-loamy, mixed, mesic Typic Haplaquoll)	2nd	1991-2000	Melilotus	1	Cool	biennial	yes	Panicum	1	C4	201-500	N>=100	Trt<Ctr	no	Humid continental	silty clay loam	0-15	drilled	1.55	4	3.86	4	4	11	3	308	-0.912412		16.1611
15	923	35	oz	1995	George et al.	NR	variety = 'Madrid'	1991	1991	Melilotus officianalis	Panicum virgatum	Ames, IA	240	75 kg P ha-1	0	15	interseeded with no-till seeder	10	no	Webster silty clay loam (fine-loamy, mixed, mesic Typic Haplaquoll)	2nd	1991-2000	Melilotus	1	Cool	biennial	yes	Panicum	1	C4	201-500	N>=100	Trt<Ctr	no	Humid continental	silty clay loam	0-15	drilled	1.67	4	3.86	4	4	11	3	308	-0.837844		16.1611
15	924	36	oz	1995	George et al.	NR	variety = 'Norcen'	1991	1991	Lotus corniculatus	Panicum virgatum	Ames, IA	240	75 kg P ha-1	0	15	interseeded with no-till seeder	6	no	Webster silty clay loam (fine-loamy, mixed, mesic Typic Haplaquoll)	2nd	1991-2000	Lotus	1	Cool	perennial	yes	Panicum	1	C4	201-500	N>=100	Trt<Ctr	no	Humid continental	silty clay loam	0-15	drilled	1.59	4	3.86	4	4	11	3	308	-0.886933		16.1611
15	925	37	oz	1995	George et al.	NR	variety = 'Fergus'	1991	1991	Lotus corniculatus	Panicum virgatum	Ames, IA	240	75 kg P ha-1	0	15	interseeded with no-till seeder	1	no	Webster silty clay loam (fine-loamy, mixed, mesic Typic Haplaquoll)	2nd	1991-2000	Lotus	1	Cool	perennial	yes	Panicum	1	C4	201-500	N>=100	Trt<Ctr	no	Humid continental	silty clay loam	0-15	drilled	1.6	4	3.86	4	4	11	3	308	-0.880664		16.1611
15	926	38	oz	1995	George et al.	NR	variety = 'Apollo Supreme'	1991	1991	Medicago sativa	Panicum virgatum	Ames, IA	240	75 kg P ha-1	0	15	interseeded with no-till seeder	8	no	Webster silty clay loam (fine-loamy, mixed, mesic Typic Haplaquoll)	2nd	1991-2000	Medicago	1	Cool	perennial	yes	Panicum	1	C4	201-500	N>=100	Trt<Ctr	no	Humid continental	silty clay loam	0-15	drilled	1.6	4	3.86	4	4	11	3	308	-0.880664		16.1611
15	927	39	oz	1995	George et al.	NR	variety = 'Alfagraze'	1991	1991	Medicago sativa	Panicum virgatum	Ames, IA	240	75 kg P ha-1	0	15	interseeded with no-till seeder	7	no	Webster silty clay loam (fine-loamy, mixed, mesic Typic Haplaquoll)	2nd	1991-2000	Medicago	1	Cool	perennial	yes	Panicum	1	C4	201-500	N>=100	Trt<Ctr	no	Humid continental	silty clay loam	0-15	drilled	1.48	4	3.86	4	4	11	3	308	-0.958625		16.1611
15	928	40	oz	1995	George et al.	NR	variety = 'Mammoth'	1991	1991	Trifolium pratense	Panicum virgatum	Ames, IA	240	75 kg P ha-1	0	15	interseeded with no-till seeder	3	no	Webster silty clay loam (fine-loamy, mixed, mesic Typic Haplaquoll)	2nd	1991-2000	Trifolium	1	Cool	perennial	yes	Panicum	1	C4	201-500	N>=100	Trt<Ctr	no	Humid continental	silty clay loam	0-15	drilled	1.72	4	3.86	4	4	11	3	308	-0.808343		16.1611
15	929	41	oz	1995	George et al.	NR	variety = 'Redland II'	1991	1991	Trifolium pratense	Panicum virgatum	Ames, IA	240	75 kg P ha-1	0	15	interseeded with no-till seeder	11	no	Webster silty clay loam (fine-loamy, mixed, mesic Typic Haplaquoll)	2nd	1991-2000	Trifolium	1	Cool	perennial	yes	Panicum	1	C4	201-500	N>=100	Trt<Ctr	no	Humid continental	silty clay loam	0-15	drilled	1.55	4	3.86	4	4	11	3	308	-0.912412		16.1611
15	930	42	oz	1995	George et al.	NR	Emerald crownvetch	1991	1991	Coronilla varia	Panicum virgatum	Ames, IA	240	75 kg P ha-1	0	15	interseeded with no-till seeder	0	no	Webster silty clay loam (fine-loamy, mixed, mesic Typic Haplaquoll)	2nd	1991-2000	Coronilla	1	Warm	perennial	yes	Panicum	1	C4	201-500	N>=100	Trt<Ctr	no	Humid continental	silty clay loam	0-15	drilled	1.64	4	3.86	4	4	11	3	308	-0.855971		16.1611
15	931	43	oz	1995	George et al.	NR	hairy vetch	1991	1991	Vicia villosa	Panicum virgatum	Ames, IA	240	75 kg P ha-1	0	15	interseeded with no-till seeder	38	no	Webster silty clay loam (fine-loamy, mixed, mesic Typic Haplaquoll)	2nd	1991-2000	Vicia	1	Cool	annual	yes	Panicum	1	C4	201-500	N>=100	Trt<Ctr	no	Humid continental	silty clay loam	0-15	drilled	2.05	4	3.86	4	4	11	3	308	-0.632827		16.1611
15	932	44	oz	1995	George et al.	NR	Norcen/Redland II mix	1991	1991	Lotus corniculatus+Trifolimn pratene	Panicum virgatum	Ames, IA	240	75 kg P ha-1	0	15	interseeded with no-till seeder	7	no	Webster silty clay loam (fine-loamy, mixed, mesic Typic Haplaquoll)	2nd	1991-2000	>1 genus	2	Cool	perennial	yes	Panicum	1	C4	201-500	N>=100	Trt<Ctr	no	Humid continental	silty clay loam	0-15	drilled	1.44	4	3.86	4	4	11	3	308	-0.986024		16.1611
15	933	45	oz	1995	George et al.	NR	variety = 'Polara'	1991	1992	Melilotus albus	Panicum virgatum	Ames, IA	0	75 kg P ha-1	0	15	interseeded with no-till seeder	67	no	Webster silty clay loam (fine-loamy, mixed, mesic Typic Haplaquoll)	1st	1991-2000	Melilotus	1	Cool	biennial	yes	Panicum	1	C4	0	N=0	Trt=Ctr	no	Humid continental	silty clay loam	0-15	drilled	1.76	4	0.32	4	4	11	3	308	1.70475		16.1611
15	934	46	oz	1995	George et al.	NR	variety = 'Madrid'	1991	1992	Melilotus officianalis	Panicum virgatum	Ames, IA	0	75 kg P ha-1	0	15	interseeded with no-till seeder	94	no	Webster silty clay loam (fine-loamy, mixed, mesic Typic Haplaquoll)	1st	1991-2000	Melilotus	1	Cool	biennial	yes	Panicum	1	C4	0	N=0	Trt=Ctr	no	Humid continental	silty clay loam	0-15	drilled	3.9	4	0.32	4	4	11	3	308	2.50041		16.1611
15	935	47	oz	1995	George et al.	NR	variety = 'Norcen'	1991	1992	Lotus corniculatus	Panicum virgatum	Ames, IA	0	75 kg P ha-1	0	15	interseeded with no-till seeder	95	no	Webster silty clay loam (fine-loamy, mixed, mesic Typic Haplaquoll)	1st	1991-2000	Lotus	1	Cool	perennial	yes	Panicum	1	C4	0	N=0	Trt=Ctr	no	Humid continental	silty clay loam	0-15	drilled	2.91	4	0.32	4	4	11	3	308	2.20759		16.1611
15	936	48	oz	1995	George et al.	NR	variety = 'Fergus'	1991	1992	Lotus corniculatus	Panicum virgatum	Ames, IA	0	75 kg P ha-1	0	15	interseeded with no-till seeder	96	no	Webster silty clay loam (fine-loamy, mixed, mesic Typic Haplaquoll)	1st	1991-2000	Lotus	1	Cool	perennial	yes	Panicum	1	C4	0	N=0	Trt=Ctr	no	Humid continental	silty clay loam	0-15	drilled	3.54	4	0.32	4	4	11	3	308	2.40356		16.1611
15	937	49	oz	1995	George et al.	NR	variety = 'Apollo Supreme'	1991	1992	Medicago sativa	Panicum virgatum	Ames, IA	0	75 kg P ha-1	0	15	interseeded with no-till seeder	91	no	Webster silty clay loam (fine-loamy, mixed, mesic Typic Haplaquoll)	1st	1991-2000	Medicago	1	Cool	perennial	yes	Panicum	1	C4	0	N=0	Trt=Ctr	no	Humid continental	silty clay loam	0-15	drilled	2.38	4	0.32	4	4	11	3	308	2.00653		16.1611
15	938	50	oz	1995	George et al.	NR	variety = 'Alfagraze'	1991	1992	Medicago sativa	Panicum virgatum	Ames, IA	0	75 kg P ha-1	0	15	interseeded with no-till seeder	88	no	Webster silty clay loam (fine-loamy, mixed, mesic Typic Haplaquoll)	1st	1991-2000	Medicago	1	Cool	perennial	yes	Panicum	1	C4	0	N=0	Trt=Ctr	no	Humid continental	silty clay loam	0-15	drilled	2.29	4	0.32	4	4	11	3	308	1.96799		16.1611
15	939	51	oz	1995	George et al.	NR	variety = 'Mammoth'	1991	1992	Trifolium pratense	Panicum virgatum	Ames, IA	0	75 kg P ha-1	0	15	interseeded with no-till seeder	90	no	Webster silty clay loam (fine-loamy, mixed, mesic Typic Haplaquoll)	1st	1991-2000	Trifolium	1	Cool	perennial	yes	Panicum	1	C4	0	N=0	Trt=Ctr	no	Humid continental	silty clay loam	0-15	drilled	2.07	4	0.32	4	4	11	3	308	1.86698		16.1611
15	940	52	oz	1995	George et al.	NR	variety = 'Redland II'	1991	1992	Trifolium pratense	Panicum virgatum	Ames, IA	0	75 kg P ha-1	0	15	interseeded with no-till seeder	97	no	Webster silty clay loam (fine-loamy, mixed, mesic Typic Haplaquoll)	1st	1991-2000	Trifolium	1	Cool	perennial	yes	Panicum	1	C4	0	N=0	Trt=Ctr	no	Humid continental	silty clay loam	0-15	drilled	4.64	4	0.32	4	4	11	3	308	2.67415		16.1611
15	941	53	oz	1995	George et al.	NR	Emerald crownvetch	1991	1992	Coronilla varia	Panicum virgatum	Ames, IA	0	75 kg P ha-1	0	15	interseeded with no-till seeder	18	no	Webster silty clay loam (fine-loamy, mixed, mesic Typic Haplaquoll)	1st	1991-2000	Coronilla	1	Warm	perennial	yes	Panicum	1	C4	0	N=0	Trt=Ctr	no	Humid continental	silty clay loam	0-15	drilled	0.47	4	0.32	4	4	11	3	308	0.384412		16.1611
15	942	54	oz	1995	George et al.	NR	hairy vetch	1991	1992	Vicia villosa	Panicum virgatum	Ames, IA	0	75 kg P ha-1	0	15	interseeded with no-till seeder	87	no	Webster silty clay loam (fine-loamy, mixed, mesic Typic Haplaquoll)	1st	1991-2000	Vicia	1	Cool	annual	yes	Panicum	1	C4	0	N=0	Trt=Ctr	no	Humid continental	silty clay loam	0-15	drilled	2.02	4	0.32	4	4	11	3	308	1.84253		16.1611
15	943	55	oz	1995	George et al.	NR	Norcen/Redland II mix	1991	1992	Lotus corniculatus+Trifolimn pratene	Panicum virgatum	Ames, IA	0	75 kg P ha-1	0	15	interseeded with no-till seeder	98	no	Webster silty clay loam (fine-loamy, mixed, mesic Typic Haplaquoll)	1st	1991-2000	>1 genus	2	Cool	perennial	yes	Panicum	1	C4	0	N=0	Trt=Ctr	no	Humid continental	silty clay loam	0-15	drilled	4.59	4	0.32	4	4	11	3	308	2.66331		16.1611
15	944	56	oz	1995	George et al.	NR	variety = 'Polara'	1991	1992	Melilotus albus	Panicum virgatum	Ames, IA	60	75 kg P ha-1	0	15	interseeded with no-till seeder	67	no	Webster silty clay loam (fine-loamy, mixed, mesic Typic Haplaquoll)	1st	1991-2000	Melilotus	1	Cool	biennial	yes	Panicum	1	C4	8-100		Trt<Ctr	no	Humid continental	silty clay loam	0-15	drilled	1.76	4	0.24	4	4	11	3	308	1.99243		16.1611
15	945	57	oz	1995	George et al.	NR	variety = 'Madrid'	1991	1992	Melilotus officianalis	Panicum virgatum	Ames, IA	60	75 kg P ha-1	0	15	interseeded with no-till seeder	94	no	Webster silty clay loam (fine-loamy, mixed, mesic Typic Haplaquoll)	1st	1991-2000	Melilotus	1	Cool	biennial	yes	Panicum	1	C4	8-100		Trt<Ctr	no	Humid continental	silty clay loam	0-15	drilled	3.9	4	0.24	4	4	11	3	308	2.78809		16.1611
15	946	58	oz	1995	George et al.	NR	variety = 'Norcen'	1991	1992	Lotus corniculatus	Panicum virgatum	Ames, IA	60	75 kg P ha-1	0	15	interseeded with no-till seeder	95	no	Webster silty clay loam (fine-loamy, mixed, mesic Typic Haplaquoll)	1st	1991-2000	Lotus	1	Cool	perennial	yes	Panicum	1	C4	8-100		Trt<Ctr	no	Humid continental	silty clay loam	0-15	drilled	2.91	4	0.24	4	4	11	3	308	2.49527		16.1611
15	947	59	oz	1995	George et al.	NR	variety = 'Fergus'	1991	1992	Lotus corniculatus	Panicum virgatum	Ames, IA	60	75 kg P ha-1	0	15	interseeded with no-till seeder	96	no	Webster silty clay loam (fine-loamy, mixed, mesic Typic Haplaquoll)	1st	1991-2000	Lotus	1	Cool	perennial	yes	Panicum	1	C4	8-100		Trt<Ctr	no	Humid continental	silty clay loam	0-15	drilled	3.54	4	0.24	4	4	11	3	308	2.69124		16.1611
15	948	60	oz	1995	George et al.	NR	variety = 'Apollo Supreme'	1991	1992	Medicago sativa	Panicum virgatum	Ames, IA	60	75 kg P ha-1	0	15	interseeded with no-till seeder	91	no	Webster silty clay loam (fine-loamy, mixed, mesic Typic Haplaquoll)	1st	1991-2000	Medicago	1	Cool	perennial	yes	Panicum	1	C4	8-100		Trt<Ctr	no	Humid continental	silty clay loam	0-15	drilled	2.38	4	0.24	4	4	11	3	308	2.29422		16.1611
15	949	61	oz	1995	George et al.	NR	variety = 'Alfagraze'	1991	1992	Medicago sativa	Panicum virgatum	Ames, IA	60	75 kg P ha-1	0	15	interseeded with no-till seeder	88	no	Webster silty clay loam (fine-loamy, mixed, mesic Typic Haplaquoll)	1st	1991-2000	Medicago	1	Cool	perennial	yes	Panicum	1	C4	8-100		Trt<Ctr	no	Humid continental	silty clay loam	0-15	drilled	2.29	4	0.24	4	4	11	3	308	2.25567		16.1611
15	950	62	oz	1995	George et al.	NR	variety = 'Mammoth'	1991	1992	Trifolium pratense	Panicum virgatum	Ames, IA	60	75 kg P ha-1	0	15	interseeded with no-till seeder	90	no	Webster silty clay loam (fine-loamy, mixed, mesic Typic Haplaquoll)	1st	1991-2000	Trifolium	1	Cool	perennial	yes	Panicum	1	C4	8-100		Trt<Ctr	no	Humid continental	silty clay loam	0-15	drilled	2.07	4	0.24	4	4	11	3	308	2.15466		16.1611
15	951	63	oz	1995	George et al.	NR	variety = 'Redland II'	1991	1992	Trifolium pratense	Panicum virgatum	Ames, IA	60	75 kg P ha-1	0	15	interseeded with no-till seeder	97	no	Webster silty clay loam (fine-loamy, mixed, mesic Typic Haplaquoll)	1st	1991-2000	Trifolium	1	Cool	perennial	yes	Panicum	1	C4	8-100		Trt<Ctr	no	Humid continental	silty clay loam	0-15	drilled	4.64	4	0.24	4	4	11	3	308	2.96183		16.1611
15	952	64	oz	1995	George et al.	NR	Emerald crownvetch	1991	1992	Coronilla varia	Panicum virgatum	Ames, IA	60	75 kg P ha-1	0	15	interseeded with no-till seeder	18	no	Webster silty clay loam (fine-loamy, mixed, mesic Typic Haplaquoll)	1st	1991-2000	Coronilla	1	Warm	perennial	yes	Panicum	1	C4	8-100		Trt<Ctr	no	Humid continental	silty clay loam	0-15	drilled	0.47	4	0.24	4	4	11	3	308	0.672094		16.1611
15	953	65	oz	1995	George et al.	NR	hairy vetch	1991	1992	Vicia villosa	Panicum virgatum	Ames, IA	60	75 kg P ha-1	0	15	interseeded with no-till seeder	87	no	Webster silty clay loam (fine-loamy, mixed, mesic Typic Haplaquoll)	1st	1991-2000	Vicia	1	Cool	annual	yes	Panicum	1	C4	8-100		Trt<Ctr	no	Humid continental	silty clay loam	0-15	drilled	2.02	4	0.24	4	4	11	3	308	2.13021		16.1611
15	954	66	oz	1995	George et al.	NR	Norcen/Redland II mix	1991	1992	Lotus corniculatus+Trifolimn pratene	Panicum virgatum	Ames, IA	60	75 kg P ha-1	0	15	interseeded with no-till seeder	98	no	Webster silty clay loam (fine-loamy, mixed, mesic Typic Haplaquoll)	1st	1991-2000	>1 genus	2	Cool	perennial	yes	Panicum	1	C4	8-100		Trt<Ctr	no	Humid continental	silty clay loam	0-15	drilled	4.59	4	0.24	4	4	11	3	308	2.951		16.1611
15	955	67	oz	1995	George et al.	NR	variety = 'Polara'	1991	1992	Melilotus albus	Panicum virgatum	Ames, IA	120	75 kg P ha-1	0	15	interseeded with no-till seeder	67	no	Webster silty clay loam (fine-loamy, mixed, mesic Typic Haplaquoll)	1st	1991-2000	Melilotus	1	Cool	biennial	yes	Panicum	1	C4	101-200	N>=100	Trt<Ctr	no	Humid continental	silty clay loam	0-15	drilled	1.76	4	0.41	4	4	11	3	308	1.45691		16.1611
15	956	68	oz	1995	George et al.	NR	variety = 'Madrid'	1991	1992	Melilotus officianalis	Panicum virgatum	Ames, IA	120	75 kg P ha-1	0	15	interseeded with no-till seeder	94	no	Webster silty clay loam (fine-loamy, mixed, mesic Typic Haplaquoll)	1st	1991-2000	Melilotus	1	Cool	biennial	yes	Panicum	1	C4	101-200	N>=100	Trt<Ctr	no	Humid continental	silty clay loam	0-15	drilled	3.9	4	0.41	4	4	11	3	308	2.25257		16.1611
15	957	69	oz	1995	George et al.	NR	variety = 'Norcen'	1991	1992	Lotus corniculatus	Panicum virgatum	Ames, IA	120	75 kg P ha-1	0	15	interseeded with no-till seeder	95	no	Webster silty clay loam (fine-loamy, mixed, mesic Typic Haplaquoll)	1st	1991-2000	Lotus	1	Cool	perennial	yes	Panicum	1	C4	101-200	N>=100	Trt<Ctr	no	Humid continental	silty clay loam	0-15	drilled	2.91	4	0.41	4	4	11	3	308	1.95975		16.1611
15	958	70	oz	1995	George et al.	NR	variety = 'Fergus'	1991	1992	Lotus corniculatus	Panicum virgatum	Ames, IA	120	75 kg P ha-1	0	15	interseeded with no-till seeder	96	no	Webster silty clay loam (fine-loamy, mixed, mesic Typic Haplaquoll)	1st	1991-2000	Lotus	1	Cool	perennial	yes	Panicum	1	C4	101-200	N>=100	Trt<Ctr	no	Humid continental	silty clay loam	0-15	drilled	3.54	4	0.41	4	4	11	3	308	2.15572		16.1611
15	959	71	oz	1995	George et al.	NR	variety = 'Apollo Supreme'	1991	1992	Medicago sativa	Panicum virgatum	Ames, IA	120	75 kg P ha-1	0	15	interseeded with no-till seeder	91	no	Webster silty clay loam (fine-loamy, mixed, mesic Typic Haplaquoll)	1st	1991-2000	Medicago	1	Cool	perennial	yes	Panicum	1	C4	101-200	N>=100	Trt<Ctr	no	Humid continental	silty clay loam	0-15	drilled	2.38	4	0.41	4	4	11	3	308	1.7587		16.1611
15	960	72	oz	1995	George et al.	NR	variety = 'Alfagraze'	1991	1992	Medicago sativa	Panicum virgatum	Ames, IA	120	75 kg P ha-1	0	15	interseeded with no-till seeder	88	no	Webster silty clay loam (fine-loamy, mixed, mesic Typic Haplaquoll)	1st	1991-2000	Medicago	1	Cool	perennial	yes	Panicum	1	C4	101-200	N>=100	Trt<Ctr	no	Humid continental	silty clay loam	0-15	drilled	2.29	4	0.41	4	4	11	3	308	1.72015		16.1611
15	961	73	oz	1995	George et al.	NR	variety = 'Mammoth'	1991	1992	Trifolium pratense	Panicum virgatum	Ames, IA	120	75 kg P ha-1	0	15	interseeded with no-till seeder	90	no	Webster silty clay loam (fine-loamy, mixed, mesic Typic Haplaquoll)	1st	1991-2000	Trifolium	1	Cool	perennial	yes	Panicum	1	C4	101-200	N>=100	Trt<Ctr	no	Humid continental	silty clay loam	0-15	drilled	2.07	4	0.41	4	4	11	3	308	1.61915		16.1611
15	962	74	oz	1995	George et al.	NR	variety = 'Redland II'	1991	1992	Trifolium pratense	Panicum virgatum	Ames, IA	120	75 kg P ha-1	0	15	interseeded with no-till seeder	97	no	Webster silty clay loam (fine-loamy, mixed, mesic Typic Haplaquoll)	1st	1991-2000	Trifolium	1	Cool	perennial	yes	Panicum	1	C4	101-200	N>=100	Trt<Ctr	no	Humid continental	silty clay loam	0-15	drilled	4.64	4	0.41	4	4	11	3	308	2.42631		16.1611
15	963	75	oz	1995	George et al.	NR	Emerald crownvetch	1991	1992	Coronilla varia	Panicum virgatum	Ames, IA	120	75 kg P ha-1	0	15	interseeded with no-till seeder	18	no	Webster silty clay loam (fine-loamy, mixed, mesic Typic Haplaquoll)	1st	1991-2000	Coronilla	1	Warm	perennial	yes	Panicum	1	C4	101-200	N>=100	Trt<Ctr	no	Humid continental	silty clay loam	0-15	drilled	0.47	4	0.41	4	4	11	3	308	0.136576		16.1611
15	964	76	oz	1995	George et al.	NR	hairy vetch	1991	1992	Vicia villosa	Panicum virgatum	Ames, IA	120	75 kg P ha-1	0	15	interseeded with no-till seeder	87	no	Webster silty clay loam (fine-loamy, mixed, mesic Typic Haplaquoll)	1st	1991-2000	Vicia	1	Cool	annual	yes	Panicum	1	C4	101-200	N>=100	Trt<Ctr	no	Humid continental	silty clay loam	0-15	drilled	2.02	4	0.41	4	4	11	3	308	1.5947		16.1611
15	965	77	oz	1995	George et al.	NR	Norcen/Redland II mix	1991	1992	Lotus corniculatus+Trifolimn pratene	Panicum virgatum	Ames, IA	120	75 kg P ha-1	0	15	interseeded with no-till seeder	98	no	Webster silty clay loam (fine-loamy, mixed, mesic Typic Haplaquoll)	1st	1991-2000	>1 genus	2	Cool	perennial	yes	Panicum	1	C4	101-200	N>=100	Trt<Ctr	no	Humid continental	silty clay loam	0-15	drilled	4.59	4	0.41	4	4	11	3	308	2.41548		16.1611
15	966	78	oz	1995	George et al.	NR	variety = 'Polara'	1991	1992	Melilotus albus	Panicum virgatum	Ames, IA	240	75 kg P ha-1	0	15	interseeded with no-till seeder	67	no	Webster silty clay loam (fine-loamy, mixed, mesic Typic Haplaquoll)	1st	1991-2000	Melilotus	1	Cool	biennial	yes	Panicum	1	C4	201-500	N>=100	Trt<Ctr	no	Humid continental	silty clay loam	0-15	drilled	1.76	4	0.49	4	4	11	3	308	1.27866		16.1611
15	967	79	oz	1995	George et al.	NR	variety = 'Madrid'	1991	1992	Melilotus officianalis	Panicum virgatum	Ames, IA	240	75 kg P ha-1	0	15	interseeded with no-till seeder	94	no	Webster silty clay loam (fine-loamy, mixed, mesic Typic Haplaquoll)	1st	1991-2000	Melilotus	1	Cool	biennial	yes	Panicum	1	C4	201-500	N>=100	Trt<Ctr	no	Humid continental	silty clay loam	0-15	drilled	3.9	4	0.49	4	4	11	3	308	2.07433		16.1611
15	968	80	oz	1995	George et al.	NR	variety = 'Norcen'	1991	1992	Lotus corniculatus	Panicum virgatum	Ames, IA	240	75 kg P ha-1	0	15	interseeded with no-till seeder	95	no	Webster silty clay loam (fine-loamy, mixed, mesic Typic Haplaquoll)	1st	1991-2000	Lotus	1	Cool	perennial	yes	Panicum	1	C4	201-500	N>=100	Trt<Ctr	no	Humid continental	silty clay loam	0-15	drilled	2.91	4	0.49	4	4	11	3	308	1.7815		16.1611
15	969	81	oz	1995	George et al.	NR	variety = 'Fergus'	1991	1992	Lotus corniculatus	Panicum virgatum	Ames, IA	240	75 kg P ha-1	0	15	interseeded with no-till seeder	96	no	Webster silty clay loam (fine-loamy, mixed, mesic Typic Haplaquoll)	1st	1991-2000	Lotus	1	Cool	perennial	yes	Panicum	1	C4	201-500	N>=100	Trt<Ctr	no	Humid continental	silty clay loam	0-15	drilled	3.54	4	0.49	4	4	11	3	308	1.97748		16.1611
15	970	82	oz	1995	George et al.	NR	variety = 'Apollo Supreme'	1991	1992	Medicago sativa	Panicum virgatum	Ames, IA	240	75 kg P ha-1	0	15	interseeded with no-till seeder	91	no	Webster silty clay loam (fine-loamy, mixed, mesic Typic Haplaquoll)	1st	1991-2000	Medicago	1	Cool	perennial	yes	Panicum	1	C4	201-500	N>=100	Trt<Ctr	no	Humid continental	silty clay loam	0-15	drilled	2.38	4	0.49	4	4	11	3	308	1.58045		16.1611
15	971	83	oz	1995	George et al.	NR	variety = 'Alfagraze'	1991	1992	Medicago sativa	Panicum virgatum	Ames, IA	240	75 kg P ha-1	0	15	interseeded with no-till seeder	88	no	Webster silty clay loam (fine-loamy, mixed, mesic Typic Haplaquoll)	1st	1991-2000	Medicago	1	Cool	perennial	yes	Panicum	1	C4	201-500	N>=100	Trt<Ctr	no	Humid continental	silty clay loam	0-15	drilled	2.29	4	0.49	4	4	11	3	308	1.5419		16.1611
15	972	84	oz	1995	George et al.	NR	variety = 'Mammoth'	1991	1992	Trifolium pratense	Panicum virgatum	Ames, IA	240	75 kg P ha-1	0	15	interseeded with no-till seeder	90	no	Webster silty clay loam (fine-loamy, mixed, mesic Typic Haplaquoll)	1st	1991-2000	Trifolium	1	Cool	perennial	yes	Panicum	1	C4	201-500	N>=100	Trt<Ctr	no	Humid continental	silty clay loam	0-15	drilled	2.07	4	0.49	4	4	11	3	308	1.4409		16.1611
15	973	85	oz	1995	George et al.	NR	variety = 'Redland II'	1991	1992	Trifolium pratense	Panicum virgatum	Ames, IA	240	75 kg P ha-1	0	15	interseeded with no-till seeder	97	no	Webster silty clay loam (fine-loamy, mixed, mesic Typic Haplaquoll)	1st	1991-2000	Trifolium	1	Cool	perennial	yes	Panicum	1	C4	201-500	N>=100	Trt<Ctr	no	Humid continental	silty clay loam	0-15	drilled	4.64	4	0.49	4	4	11	3	308	2.24806		16.1611
15	974	86	oz	1995	George et al.	NR	Emerald crownvetch	1991	1992	Coronilla varia	Panicum virgatum	Ames, IA	240	75 kg P ha-1	0	15	interseeded with no-till seeder	18	no	Webster silty clay loam (fine-loamy, mixed, mesic Typic Haplaquoll)	1st	1991-2000	Coronilla	1	Warm	perennial	yes	Panicum	1	C4	201-500	N>=100	Trt<Ctr	no	Humid continental	silty clay loam	0-15	drilled	0.47	4	0.49	4	4	11	3	308	-0.0416727		16.1611
15	975	87	oz	1995	George et al.	NR	hairy vetch	1991	1992	Vicia villosa	Panicum virgatum	Ames, IA	240	75 kg P ha-1	0	15	interseeded with no-till seeder	87	no	Webster silty clay loam (fine-loamy, mixed, mesic Typic Haplaquoll)	1st	1991-2000	Vicia	1	Cool	annual	yes	Panicum	1	C4	201-500	N>=100	Trt<Ctr	no	Humid continental	silty clay loam	0-15	drilled	2.02	4	0.49	4	4	11	3	308	1.41645		16.1611
[truncated: 1,779 more rows]
[truncated: 56 more columns]

## Sheet: Oz edits
Oz Edits
[truncated: 13 more rows]

## Sheet: CMA summary
Grass yield summary effects				trmt induced						Test of null (2-Tail)			Heterogeneity				IVDMD										Test of null (2-Tail)			Heterogeneity
[truncated: 138 more rows]

[truncated: 1 more sheets: Notes]
